# Supplementary material for: Dynamic Changes of DNA Methylation During Wild Strawberry (Fragaria nilgerrensis) Tissue Culture
Source: Front Plant Sci. 2021 Nov 30;12:765383. doi: 10.3389/fpls.2021.765383 (PMC8669611; doi:10.3389/fpls.2021.765383)
Supplement: Supplementary file 1 [file Data_Sheet_1.xlsx]

## Sheet: Table S1
Table S1. List of primer pairs used for qRT-PCR
Gene name	Landing number	Primer sequence（5´→3´）	Tm(℃)	Product size(bp)
ACTIN	FnACTIN	F: CTTTTGGATTGAGCCTCGTC	56.81	106
		R: ACGAGCTGTTTTCCCTAGCA	59.31
WIN1	evm.TU.chr6.218	F: GTACGGCTACTGTTTGCACC	57.45	144
		R: AGTCCCATCCATGTTGCTCC	57.45
WOX13	evm.TU.chr1.877	F: CAATGGAGGTGTGGGGTTTG	57.45	125
		R: GGGCAGTGAGGTTCTTATGC	57.45
AGL	evm.TU.chr5.773	F: GCTGAGGTCGGAGTCATGAT	57.45	127
		R: CAGGGTCGCCAAATTGATGA	55.4
CDK	evm.TU.chr4.2047	F: GCCTTTTAGCCCGAGTGAAG	57.45	158
		R: GAGCCAACCCAAAGTCACAG	57.45
CKX	evm.TU.chr2.2663	F: CGGAGCTTGAAGTCGTTACG	57.45	115
		R: CTGGTGATGATGCCGAACTG	57.45
RAP	evm.TU.chr2.757	F: GAGGATGACGGGAAAGGAGG	59.5	134
		R: GGAGTAGTCGTTGGGGTCTT	57.45
LEC2	evm.TU.chr3.787	F: TGTTCCTCTCCAGTCCCAAG	57.45	133
		R: CCCTCTCTACAGCCAACCTT	57.45
bHLH68	evm.TU.chr6.2711	F: CCAGGATTCTCATCAAGGCC	57.45	121
		R: AGCCCAATAATCAGCTCCGA	55.4
ILR1	evm.TU.chr6.2814	F: TTACTGGGGTTGTAGGCTCC	57.45	101
		R: CTCCCACTCCACCATTTCCT	57.45
SAU32	evm.TU.chr7.1378	F: AGAACAAGCAGGTGAATGGC	55.4	150
		R: ACTCCTTCTCGGCTTCCTTC	57.45
TIP11	evm.TU.chr6.2291	F: TCTTTTGGACCGGCTTTGG	55.16	123
		R: GCCGCTGTTGTTGATGAAGA	55.4
KNAT3	evm.TU.chr1.141	F: CAGTCATGGCTTGTTGGGAG	57.45	123
		R: ACGAGCTAATGTCACCGTCA	55.4
HPSE1	evm.TU.chr5.1313	F: TTTTCAGCAAGACAAGGCCC	55.4	145
		R: TGGTAGCCCTTCGAAACAGT	55.4
BZP23	evm.TU.chr2.32	F: TGCGAGTGAGGACAAGGCTG	59.5	90
		R: ACAGCTTCCCGATTCCCCAA	57.45
IQM3	evm.TU.chr6.1361	F: AGTGCCCAAGATCAGAGCTT	55.4	150
		R: ACTTGGCTTTCGATCCCTCA	55.4
RPS4	evm.TU.chr4.145	F: AATACAACGCCGCATTCTCC	55.4	120
		R: AGGGGCAACTTTCGTGTAGT	55.4
TCP2	evm.TU.chr3.484	F: AGCTCCAAAGGTTCTCTCCC	57.45	93
		R: GTTGGTGGTGGTGGTGATTC	57.45
CLV1	evm.TU.chr2.3299	F: GGATTTTCGAGTGGTGGCTC	57.45	119
		R: CCGTGAAGTTGTTGTCAGCA	55.4
WUS	evm.TU.chr1.1038	F: AGGCAGAGCAGTACCAGATG	57.45	151
		R: TCTTTCCCTCGATCTTCCCG	57.45
CDKF	evm.TU.chr5.1864	F: TTCATGCATCGAAACCGCCG	57.45	137
		R: TGGTGGAATAGGCTGTCATCGG	57.45

## Sheet: Table S2
Table S2. Raw data quality control statistics.
LibraryID	Sample name	Raw reads	Raw bases(G)	Clean reads	Clean bases(G)	Clean ratio(%)	Q20(%)	Q30(%)	GC(%)	BS Conversion rate(%)
FRML190573457-1a	P1_1	46912765	14.07	46075509	12.64	89.84	96.76	90.33	24.55	99.359
FRML190573458-1a	P1_2	53464474	16.04	52585459	14.44	90.02	96.82	90.46	24.04	99.417
FRML190573461-1a	P2_1	45440893	13.63	44678372	12.28	90.1	97.64	92.28	22.59	99.417
FRML190573462-1a	P2_2	50579378	15.17	49726977	13.62	89.78	96.84	90.53	22.47	99.395
FRML190573463-1a	P2_3	44325477	13.3	43568843	11.94	89.77	96.72	90.25	22.6	99.411
FRML190573465-1a	P3_2	39926179	11.98	39245948	10.77	89.9	96.84	90.52	24.27	99.38
FRML190573466-1a	P3_3	50637697	15.19	49780305	13.67	89.99	96.82	90.46	24.03	99.371
FRML190573467-1a	P4_1	28209622	8.46	27740825	7.64	90.31	97.71	92.48	23.02	99.474
FRML190573468-2a	P4_2	37567735	11.27	36982816	10.19	90.42	97.76	92.58	23.95	99.489
FRML190573469-1a	P4_3	39887635	11.97	39251783	10.81	90.31	97.72	92.47	22.88	99.443
FRML190573470-1a	P5_1	33317087	10	32713188	9	90	97.53	92	23.95	99.294
FRML190573472-1a	P5_3	31952964	9.59	31424176	8.65	90.2	97.71	92.48	24.3	99.41
FRML190573473-1a	P6_1	40524858	12.16	39828347	10.96	90.13	97.53	91.98	22.59	99.5
FRML190573474-1a	P6_2	28702695	8.61	28237392	7.77	90.24	97.74	92.55	22.93	99.47
LibraryID: Library name ; Raw Reads: Count the raw sequence data, with four rows in a unit, and count the number of sequencing sequences in each file；Raw Bases(G): The number of bases obtained by multiplying the number of Raw Reads by the length of the sequencing sequence, with G as the unit；Clean Reads: The calculation method is the same as Raw Reads, except that the statistical file is the sequ…

## Sheet: Table S3
Table S3. The maping result of methylation data.
Samples	Total reads	Mapped reads	Unique Mapping rate(%)	Duplication rate(%)	C_covMean
P1_1	46075509	33980687	73.75	16.86	11.6
P1_2	52585459	37824720	71.93	17.53	13
P2_1	44678372	32052264	71.74	13.45	11.4
P2_2	49726977	33878989	68.13	15.22	11.9
P2_3	43568843	31055871	71.28	15.71	10.9
P3_2	39245948	28457236	72.51	15.76	9.9
P3_3	49780305	36528787	73.38	17.08	12.6
P4_1	27740825	20145387	72.62	14.19	7.2
P4_2	36982816	22348715	60.43	14.46	8.3
P4_3	39251783	27955119	71.22	14.25	10.2
P5_1	32713188	24099805	73.67	16.1	8.4
P5_3	31424176	23671831	75.33	15.45	8.2
P6_1	39828347	27401902	68.8	14.16	10.2
P6_2	28237392	20616119	73.01	14.9	7.5
Samples: Sample name; Total reads: the number of reads after data filtering (Clean data); Mapped reads: the number of reads uniquely aligned to the reference genome; Mapping rate(%): The ratio of the number of reads in the unique comparison to the total number of reads; Duplication rate (%): the proportion of repetitive sequences in reads to total reads; C_covMean: The average coverage depth of a…

## Sheet: Table S4
Table S4. DNA methylation level and proportion of whole genome.
Samples	Total_mC percent(%)	mCpG percent(%)	mCHG percent(%)	mCHH percent(%)
P1_1	0.2697	0.5029	0.3563	0.2105
P1_2	0.2751	0.5502	0.3758	0.2057
P2_1	0.1641	0.5196	0.3372	0.0653
P2_2	0.1722	0.523	0.3364	0.076
P2_3	0.1707	0.5178	0.3374	0.0747
P3_2	0.2477	0.5037	0.3509	0.181
P3_3	0.2629	0.5326	0.3679	0.1935
P4_1	0.167	0.4406	0.2855	0.0941
P4_2	0.1749	0.4685	0.3045	0.0961
P4_3	0.196	0.5135	0.3439	0.1091
P5_1	0.1899	0.44	0.3116	0.1204
P5_3	0.1978	0.4492	0.3162	0.1288
P6_1	0.1923	0.5215	0.3393	0.1036
P6_2	0.1661	0.4588	0.2936	0.088
Samples: Sample number；Total_mC%: the percentage of methylated C sites in the whole genome to the total number of C sites; mCpG%: Methylated C sites in the CG context region as a percentage of the total number of C sites in that region; mCHG%: Methylated C sites in the CHG context region as a percentage of the total number of C sites in that region; mCHH%: Methylated C sites in the CHH context re…

## Sheet: Table S5 GO
Table S5-1: GO enrichment of DMGs between each adjacent stages (pvalue ≤ 0.01)
Comparison stage	ONTOLOGY	ID	Description	GeneRatio	BgRatio	pvalue	p.adjust	qvalue	geneID	Count
P2 vs.P1	BP	GO:0036294	cellular response to decreased oxygen levels	16/3100	23/10255	0.000113776	0.105318	0.104352	evm.TU.chr0.408/evm.TU.chr1.794/evm.TU.chr2.1189/evm.TU.chr2.1348/evm.TU.chr2.2701/evm.TU.chr2.2702/evm.TU.chr2.3526/evm.TU.chr4.1115/evm.TU.chr4.1116/evm.TU.chr5.2735/evm.TU.chr6.532/evm.TU.chr6.3062/evm.TU.chr6.3063/evm.TU.chr6.3064/evm.TU.chr6.3599/evm.TU.chr7.952	16
P2 vs.P1	BP	GO:0071453	cellular response to oxygen levels	16/3100	23/10255	0.000113776	0.105318	0.104352	evm.TU.chr0.408/evm.TU.chr1.794/evm.TU.chr2.1189/evm.TU.chr2.1348/evm.TU.chr2.2701/evm.TU.chr2.2702/evm.TU.chr2.3526/evm.TU.chr4.1115/evm.TU.chr4.1116/evm.TU.chr5.2735/evm.TU.chr6.532/evm.TU.chr6.3062/evm.TU.chr6.3063/evm.TU.chr6.3064/evm.TU.chr6.3599/evm.TU.chr7.952	16
P2 vs.P1	BP	GO:0071456	cellular response to hypoxia	15/3100	21/10255	0.000117412	0.105318	0.104352	evm.TU.chr0.408/evm.TU.chr1.794/evm.TU.chr2.1189/evm.TU.chr2.1348/evm.TU.chr2.2701/evm.TU.chr2.2702/evm.TU.chr2.3526/evm.TU.chr4.1115/evm.TU.chr4.1116/evm.TU.chr6.532/evm.TU.chr6.3062/evm.TU.chr6.3063/evm.TU.chr6.3064/evm.TU.chr6.3599/evm.TU.chr7.952	15
P2 vs.P1	BP	GO:0055072	iron ion homeostasis	19/3100	30/10255	0.000177656	0.119518	0.118422	evm.TU.chr1.502/evm.TU.chr1.1478/evm.TU.chr1.1530/evm.TU.chr1.2367/evm.TU.chr2.967/evm.TU.chr3.44/evm.TU.chr3.223/evm.TU.chr3.3262/evm.TU.chr3.3391/evm.TU.chr4.1362/evm.TU.chr4.1364/evm.TU.chr4.1363/evm.TU.chr5.1397/evm.TU.chr5.1449/evm.TU.chr6.451/evm.TU.chr6.813/evm.TU.chr6.1030/evm.TU.chr7.261/evm.TU.chr7.1201	19
P2 vs.P1	BP	GO:0080186	developmental vegetative growth	11/3100	15/10255	0.000716229	0.385474	0.381939	evm.TU.chr2.2189/evm.TU.chr2.2190/evm.TU.chr4.2902/evm.TU.chr4.2993/evm.TU.chr4.2994/evm.TU.chr4.2995/evm.TU.chr5.3347/evm.TU.chr6.1173/evm.TU.chr6.1898/evm.TU.chr6.3757/evm.TU.chr7.617	11
P2 vs.P1	BP	GO:0009308	amine metabolic process	38/3100	81/10255	0.00111376	0.499523	0.494941	evm.TU.chr0.410/evm.TU.chr2.843/evm.TU.chr2.891/evm.TU.chr2.892/evm.TU.chr2.905/evm.TU.chr2.1126/evm.TU.chr2.1226/evm.TU.chr2.1925/evm.TU.chr2.2661/evm.TU.chr2.2662/evm.TU.chr2.2663/evm.TU.chr2.3393/evm.TU.chr3.418/evm.TU.chr3.514/evm.TU.chr3.1448/evm.TU.chr3.2006/evm.TU.chr3.2158/evm.TU.chr3.2159/evm.TU.chr3.2466/evm.TU.chr3.2562/evm.TU.chr3.3036/evm.TU.chr4.289/evm.TU.chr4.2137/evm.TU.chr4.2302…	38
P2 vs.P1	BP	GO:0006570	tyrosine metabolic process	8/3100	10/10255	0.00167247	0.565115	0.559931	evm.TU.chr2.2645/evm.TU.chr2.2649/evm.TU.chr3.106/evm.TU.chr3.2170/evm.TU.chr3.2705/evm.TU.chr3.2735/evm.TU.chr6.2658/evm.TU.chr6.3263	8
P2 vs.P1	BP	GO:0006346	DNA methylation-dependent heterochromatin assembly	10/3100	14/10255	0.00176479	0.565115	0.559931	evm.TU.chr1.1199/evm.TU.chr1.1980/evm.TU.chr1.1981/evm.TU.chr2.695/evm.TU.chr2.696/evm.TU.chr4.1887/evm.TU.chr5.894/evm.TU.chr6.2091/evm.TU.chr6.4148/evm.TU.chr7.317	10
P2 vs.P1	BP	GO:0002239	response to oomycetes	26/3100	52/10255	0.00215073	0.565115	0.559931	evm.TU.chr1.232/evm.TU.chr1.1003/evm.TU.chr2.2526/evm.TU.chr3.1851/evm.TU.chr3.3211/evm.TU.chr3.3274/evm.TU.chr3.3549/evm.TU.chr4.1917/evm.TU.chr5.1036/evm.TU.chr5.1037/evm.TU.chr5.1079/evm.TU.chr5.1636/evm.TU.chr5.1637/evm.TU.chr5.2489/evm.TU.chr5.2973/evm.TU.chr5.3088/evm.TU.chr6.532/evm.TU.chr6.777/evm.TU.chr6.1036/evm.TU.chr6.2108/evm.TU.chr7.371/evm.TU.chr7.723/evm.TU.chr7.1791/evm.TU.chr7.2…	26
P2 vs.P1	BP	GO:0002229	defense response to oomycetes	20/3100	38/10255	0.0031837	0.565115	0.559931	evm.TU.chr2.2526/evm.TU.chr3.3211/evm.TU.chr3.3274/evm.TU.chr3.3549/evm.TU.chr5.1036/evm.TU.chr5.1037/evm.TU.chr5.1079/evm.TU.chr5.1636/evm.TU.chr5.1637/evm.TU.chr5.2489/evm.TU.chr5.2973/evm.TU.chr5.3088/evm.TU.chr6.532/evm.TU.chr6.777/evm.TU.chr6.1036/evm.TU.chr6.2108/evm.TU.chr7.1791/evm.TU.chr7.2607/evm.TU.chr7.2640/evm.TU.chr7.2653	20
P2 vs.P1	BP	GO:1905622	negative regulation of leaf development	10/3100	15/10255	0.00386192	0.565115	0.559931	evm.TU.chr4.2902/evm.TU.chr4.2993/evm.TU.chr4.2994/evm.TU.chr4.2995/evm.TU.chr4.3030/evm.TU.chr5.1459/evm.TU.chr5.2186/evm.TU.chr6.748/evm.TU.chr7.1036/evm.TU.chr7.2083	10
P2 vs.P1	BP	GO:0072329	monocarboxylic acid catabolic process	26/3100	54/10255	0.00417711	0.565115	0.559931	evm.TU.chr1.463/evm.TU.chr2.136/evm.TU.chr2.1806/evm.TU.chr2.2147/evm.TU.chr2.2673/evm.TU.chr2.3089/evm.TU.chr3.106/evm.TU.chr3.1012/evm.TU.chr3.2556/evm.TU.chr3.2705/evm.TU.chr4.488/evm.TU.chr4.1691/evm.TU.chr4.1710/evm.TU.chr4.1940/evm.TU.chr5.1827/evm.TU.chr5.2310/evm.TU.chr5.2475/evm.TU.chr5.2785/evm.TU.chr6.1795/evm.TU.chr6.2713/evm.TU.chr6.3326/evm.TU.chr6.3327/evm.TU.chr6.3328/evm.TU.chr6.…	26
P2 vs.P1	BP	GO:0001672	regulation of chromatin assembly or disassembly	9/3100	13/10255	0.00424627	0.565115	0.559931	evm.TU.chr1.1980/evm.TU.chr1.1981/evm.TU.chr2.695/evm.TU.chr2.696/evm.TU.chr4.1887/evm.TU.chr5.894/evm.TU.chr5.3123/evm.TU.chr6.4148/evm.TU.chr7.317	9
P2 vs.P1	BP	GO:0010847	regulation of chromatin assembly	9/3100	13/10255	0.00424627	0.565115	0.559931	evm.TU.chr1.1980/evm.TU.chr1.1981/evm.TU.chr2.695/evm.TU.chr2.696/evm.TU.chr4.1887/evm.TU.chr5.894/evm.TU.chr5.3123/evm.TU.chr6.4148/evm.TU.chr7.317	9
P2 vs.P1	BP	GO:0031445	regulation of heterochromatin assembly	9/3100	13/10255	0.00424627	0.565115	0.559931	evm.TU.chr1.1980/evm.TU.chr1.1981/evm.TU.chr2.695/evm.TU.chr2.696/evm.TU.chr4.1887/evm.TU.chr5.894/evm.TU.chr5.3123/evm.TU.chr6.4148/evm.TU.chr7.317	9
P2 vs.P1	BP	GO:0016556	mRNA modification	35/3100	78/10255	0.00431431	0.565115	0.559931	evm.TU.chr1.1049/evm.TU.chr1.1218/evm.TU.chr1.2350/evm.TU.chr2.567/evm.TU.chr2.650/evm.TU.chr2.652/evm.TU.chr2.1037/evm.TU.chr2.1575/evm.TU.chr2.3250/evm.TU.chr3.1503/evm.TU.chr3.2166/evm.TU.chr3.2510/evm.TU.chr3.3170/evm.TU.chr3.3171/evm.TU.chr3.3261/evm.TU.chr3.3726/evm.TU.chr4.2871/evm.TU.chr5.873/evm.TU.chr5.1024/evm.TU.chr5.1025/evm.TU.chr5.1026/evm.TU.chr5.1385/evm.TU.chr5.1605/evm.TU.chr6.…	35
P2 vs.P1	BP	GO:0090308	regulation of DNA methylation-dependent heterochromatin assembly	8/3100	11/10255	0.00450278	0.565115	0.559931	evm.TU.chr1.1980/evm.TU.chr1.1981/evm.TU.chr2.695/evm.TU.chr2.696/evm.TU.chr4.1887/evm.TU.chr5.894/evm.TU.chr6.4148/evm.TU.chr7.317	8
P2 vs.P1	BP	GO:0010200	response to chitin	48/3100	114/10255	0.00453378	0.565115	0.559931	evm.TU.chr0.349/evm.TU.chr1.652/evm.TU.chr1.1439/evm.TU.chr1.1455/evm.TU.chr1.1993/evm.TU.chr1.2045/evm.TU.chr2.277/evm.TU.chr2.440/evm.TU.chr2.1148/evm.TU.chr2.2859/evm.TU.chr2.2905/evm.TU.chr2.2907/evm.TU.chr2.3003/evm.TU.chr2.3162/evm.TU.chr3.167/evm.TU.chr3.636/evm.TU.chr3.1729/evm.TU.chr3.2120/evm.TU.chr3.2396/evm.TU.chr3.2397/evm.TU.chr3.2424/evm.TU.chr3.2741/evm.TU.chr3.3205/evm.TU.chr4.15…	48
P2 vs.P1	BP	GO:0043489	RNA stabilization	13/3100	22/10255	0.00461498	0.565115	0.559931	evm.TU.chr1.1049/evm.TU.chr1.2201/evm.TU.chr2.126/evm.TU.chr2.163/evm.TU.chr3.1538/evm.TU.chr4.2239/evm.TU.chr5.3134/evm.TU.chr5.3135/evm.TU.chr6.1201/evm.TU.chr6.1258/evm.TU.chr6.1427/evm.TU.chr6.2486/evm.TU.chr7.1390	13
P2 vs.P1	BP	GO:1902369	negative regulation of RNA catabolic process	13/3100	22/10255	0.00461498	0.565115	0.559931	evm.TU.chr1.1049/evm.TU.chr1.2201/evm.TU.chr2.126/evm.TU.chr2.163/evm.TU.chr3.1538/evm.TU.chr4.2239/evm.TU.chr5.3134/evm.TU.chr5.3135/evm.TU.chr6.1201/evm.TU.chr6.1258/evm.TU.chr6.1427/evm.TU.chr6.2486/evm.TU.chr7.1390	13
P2 vs.P1	BP	GO:0016054	organic acid catabolic process	40/3100	92/10255	0.00471793	0.565115	0.559931	evm.TU.chr1.463/evm.TU.chr1.2049/evm.TU.chr1.2089/evm.TU.chr2.136/evm.TU.chr2.1806/evm.TU.chr2.2147/evm.TU.chr2.2673/evm.TU.chr2.2743/evm.TU.chr2.3089/evm.TU.chr3.106/evm.TU.chr3.1012/evm.TU.chr3.2556/evm.TU.chr3.2705/evm.TU.chr3.2735/evm.TU.chr4.488/evm.TU.chr4.495/evm.TU.chr4.1691/evm.TU.chr4.1710/evm.TU.chr4.1940/evm.TU.chr4.2126/evm.TU.chr5.1671/evm.TU.chr5.1827/evm.TU.chr5.2310/evm.TU.chr5.2…	40
P2 vs.P1	BP	GO:0046395	carboxylic acid catabolic process	40/3100	92/10255	0.00471793	0.565115	0.559931	evm.TU.chr1.463/evm.TU.chr1.2049/evm.TU.chr1.2089/evm.TU.chr2.136/evm.TU.chr2.1806/evm.TU.chr2.2147/evm.TU.chr2.2673/evm.TU.chr2.2743/evm.TU.chr2.3089/evm.TU.chr3.106/evm.TU.chr3.1012/evm.TU.chr3.2556/evm.TU.chr3.2705/evm.TU.chr3.2735/evm.TU.chr4.488/evm.TU.chr4.495/evm.TU.chr4.1691/evm.TU.chr4.1710/evm.TU.chr4.1940/evm.TU.chr4.2126/evm.TU.chr5.1671/evm.TU.chr5.1827/evm.TU.chr5.2310/evm.TU.chr5.2…	40
P2 vs.P1	BP	GO:0009965	leaf morphogenesis	39/3100	90/10255	0.00559536	0.565115	0.559931	evm.TU.chr1.1198/evm.TU.chr1.1345/evm.TU.chr1.1506/evm.TU.chr1.2064/evm.TU.chr1.2190/evm.TU.chr1.2265_evm.TU.chr1.2266/evm.TU.chr2.1788/evm.TU.chr2.2076/evm.TU.chr2.3059/evm.TU.chr2.3204/evm.TU.chr3.440/evm.TU.chr3.458/evm.TU.chr3.484/evm.TU.chr3.556/evm.TU.chr3.1547/evm.TU.chr3.1734/evm.TU.chr3.2688/evm.TU.chr3.3464/evm.TU.chr4.1899/evm.TU.chr4.1990/evm.TU.chr4.2308/evm.TU.chr4.2374/evm.TU.chr4.…	39
P2 vs.P1	BP	GO:0010229	inflorescence development	17/3100	32/10255	0.00564006	0.565115	0.559931	evm.TU.chr1.2064/evm.TU.chr2.1126/evm.TU.chr2.2076/evm.TU.chr2.2569/evm.TU.chr2.3573/evm.TU.chr3.1840/evm.TU.chr4.289/evm.TU.chr4.2605/evm.TU.chr4.2675/evm.TU.chr5.1395/evm.TU.chr5.1600/evm.TU.chr5.1636/evm.TU.chr5.1637/evm.TU.chr6.11/evm.TU.chr6.1491/evm.TU.chr6.3170/evm.TU.chr7.2551	17
P2 vs.P1	BP	GO:0048366	leaf development	126/3100	345/10255	0.00630729	0.565115	0.559931	evm.TU.chr1.184/evm.TU.chr1.300/evm.TU.chr1.329/evm.TU.chr1.502/evm.TU.chr1.535/evm.TU.chr1.701/evm.TU.chr1.785/evm.TU.chr1.970/evm.TU.chr1.1198/evm.TU.chr1.1345/evm.TU.chr1.1506/evm.TU.chr1.1530/evm.TU.chr1.1825/evm.TU.chr1.1940/evm.TU.chr1.2063/evm.TU.chr1.2064/evm.TU.chr1.2190/evm.TU.chr1.2201/evm.TU.chr1.2247/evm.TU.chr1.2265_evm.TU.chr1.2266/evm.TU.chr1.2397/evm.TU.chr1.2644/evm.TU.chr1.2679…	126
P2 vs.P1	BP	GO:0015994	chlorophyll metabolic process	27/3100	58/10255	0.00631138	0.565115	0.559931	evm.TU.chr1.117/evm.TU.chr1.366/evm.TU.chr1.1889/evm.TU.chr1.2354/evm.TU.chr2.1784/evm.TU.chr2.2340/evm.TU.chr2.3079/evm.TU.chr2.3550/evm.TU.chr3.328/evm.TU.chr3.2692/evm.TU.chr3.3103/evm.TU.chr3.3391/evm.TU.chr4.241_evm.TU.chr4.242/evm.TU.chr4.495/evm.TU.chr4.2373/evm.TU.chr4.3149/evm.TU.chr5.283/evm.TU.chr5.878/evm.TU.chr5.1370/evm.TU.chr5.3191/evm.TU.chr6.1898/evm.TU.chr6.2023/evm.TU.chr6.4332…	27
P2 vs.P1	BP	GO:0006826	iron ion transport	14/3100	25/10255	0.00640074	0.565115	0.559931	evm.TU.chr2.1150/evm.TU.chr2.2739/evm.TU.chr3.44/evm.TU.chr3.328/evm.TU.chr3.983/evm.TU.chr3.3262/evm.TU.chr4.1362/evm.TU.chr4.1364/evm.TU.chr4.1363/evm.TU.chr4.2444/evm.TU.chr6.451/evm.TU.chr6.813/evm.TU.chr6.1030/evm.TU.chr7.1201	14
P2 vs.P1	BP	GO:0009695	jasmonic acid biosynthetic process	16/3100	30/10255	0.00683388	0.565115	0.559931	evm.TU.chr1.717/evm.TU.chr1.718/evm.TU.chr1.719/evm.TU.chr1.721/evm.TU.chr2.1806/evm.TU.chr2.3231/evm.TU.chr2.3517/evm.TU.chr3.242/evm.TU.chr4.918/evm.TU.chr4.919/evm.TU.chr5.682/evm.TU.chr5.683/evm.TU.chr5.3347/evm.TU.chr6.2323/evm.TU.chr6.3757/evm.TU.chr7.2045	16
P2 vs.P1	BP	GO:0032147	activation of protein kinase activity	25/3100	53/10255	0.00685151	0.565115	0.559931	evm.TU.chr0.349/evm.TU.chr0.803/evm.TU.chr1.674/evm.TU.chr1.2028/evm.TU.chr2.1126/evm.TU.chr2.3049/evm.TU.chr3.169/evm.TU.chr3.382/evm.TU.chr3.2860/evm.TU.chr3.3195/evm.TU.chr3.3614/evm.TU.chr3.3618/evm.TU.chr4.238/evm.TU.chr4.289/evm.TU.chr4.477/evm.TU.chr4.1788/evm.TU.chr4.2516/evm.TU.chr5.1636/evm.TU.chr5.1637/evm.TU.chr5.2858/evm.TU.chr6.454/evm.TU.chr6.1694/evm.TU.chr6.3170/evm.TU.chr6.3599/…	25
P2 vs.P1	BP	GO:0120252	hydrocarbon metabolic process	25/3100	53/10255	0.00685151	0.565115	0.559931	evm.TU.chr0.410/evm.TU.chr1.2201/evm.TU.chr1.2354/evm.TU.chr2.1126/evm.TU.chr2.1288/evm.TU.chr2.1925/evm.TU.chr2.3059/evm.TU.chr2.3530/evm.TU.chr3.290/evm.TU.chr3.327/evm.TU.chr3.445/evm.TU.chr3.1538/evm.TU.chr4.138/evm.TU.chr4.284/evm.TU.chr4.289/evm.TU.chr4.967/evm.TU.chr5.1636/evm.TU.chr5.1637/evm.TU.chr5.1671/evm.TU.chr6.258/evm.TU.chr6.991/evm.TU.chr6.2658/evm.TU.chr6.2771/evm.TU.chr6.3170/e…	25
P2 vs.P1	BP	GO:0016042	lipid catabolic process	45/3100	108/10255	0.00734936	0.565115	0.559931	evm.TU.chr0.362/evm.TU.chr1.463/evm.TU.chr1.1918/evm.TU.chr2.136/evm.TU.chr2.1687/evm.TU.chr2.1806/evm.TU.chr2.2147/evm.TU.chr2.2673/evm.TU.chr2.3059/evm.TU.chr2.3089/evm.TU.chr3.242/evm.TU.chr3.370/evm.TU.chr3.706/evm.TU.chr3.1012/evm.TU.chr3.1418/evm.TU.chr3.1419/evm.TU.chr3.1679/evm.TU.chr3.2556/evm.TU.chr3.3146/evm.TU.chr4.488/evm.TU.chr4.797/evm.TU.chr4.918/evm.TU.chr4.919/evm.TU.chr4.1434/e…	45
P2 vs.P1	BP	GO:1902531	regulation of intracellular signal transduction	52/3100	128/10255	0.00758976	0.565115	0.559931	evm.TU.chr0.349/evm.TU.chr0.590/evm.TU.chr1.674/evm.TU.chr1.1111/evm.TU.chr1.1907/evm.TU.chr1.2028/evm.TU.chr1.2371/evm.TU.chr2.967/evm.TU.chr2.1008/evm.TU.chr2.1348/evm.TU.chr2.1572/evm.TU.chr2.2255/evm.TU.chr2.2502/evm.TU.chr2.3049/evm.TU.chr2.3148/evm.TU.chr3.370/evm.TU.chr3.1879/evm.TU.chr3.2741/evm.TU.chr3.2890/evm.TU.chr3.3195/evm.TU.chr3.3614/evm.TU.chr3.3618/evm.TU.chr4.237/evm.TU.chr4.63…	52
P2 vs.P1	BP	GO:0000373	Group II intron splicing	13/3100	23/10255	0.00770522	0.565115	0.559931	evm.TU.chr1.453/evm.TU.chr2.510/evm.TU.chr3.1700/evm.TU.chr3.3063/evm.TU.chr4.2791/evm.TU.chr4.3006/evm.TU.chr5.1101/evm.TU.chr5.1100/evm.TU.chr5.1940/evm.TU.chr6.2714/evm.TU.chr6.3369/evm.TU.chr6.3370/evm.TU.chr7.1026	13
P2 vs.P1	BP	GO:0009690	cytokinin metabolic process	13/3100	23/10255	0.00770522	0.565115	0.559931	evm.TU.chr2.2661/evm.TU.chr2.2662/evm.TU.chr2.2663/evm.TU.chr2.3393/evm.TU.chr3.418/evm.TU.chr3.514/evm.TU.chr3.1448/evm.TU.chr3.2158/evm.TU.chr3.2159/evm.TU.chr4.2137/evm.TU.chr4.2302/evm.TU.chr5.14/evm.TU.chr6.1898	13
P2 vs.P1	BP	GO:0120251	hydrocarbon biosynthetic process	21/3100	43/10255	0.00784642	0.565115	0.559931	evm.TU.chr0.410/evm.TU.chr1.2201/evm.TU.chr1.2354/evm.TU.chr2.1126/evm.TU.chr2.1288/evm.TU.chr2.1925/evm.TU.chr3.290/evm.TU.chr3.1538/evm.TU.chr4.138/evm.TU.chr4.284/evm.TU.chr4.289/evm.TU.chr4.967/evm.TU.chr5.1636/evm.TU.chr5.1637/evm.TU.chr5.1671/evm.TU.chr6.258/evm.TU.chr6.991/evm.TU.chr6.2658/evm.TU.chr6.2771/evm.TU.chr6.3170/evm.TU.chr7.1225	21
P2 vs.P1	BP	GO:0006576	cellular biogenic amine metabolic process	19/3100	38/10255	0.00821461	0.565115	0.559931	evm.TU.chr2.843/evm.TU.chr2.891/evm.TU.chr2.892/evm.TU.chr2.905/evm.TU.chr2.1226/evm.TU.chr3.2006/evm.TU.chr3.2562/evm.TU.chr3.3036/evm.TU.chr4.2434/evm.TU.chr4.2433/evm.TU.chr4.2810/evm.TU.chr4.2948/evm.TU.chr5.1599/evm.TU.chr6.2658/evm.TU.chr6.2888/evm.TU.chr6.2889/evm.TU.chr6.3296/evm.TU.chr7.76/evm.TU.chr7.334	19
P2 vs.P1	BP	GO:0034097	response to cytokine	19/3100	38/10255	0.00821461	0.565115	0.559931	evm.TU.chr1.141/evm.TU.chr1.1049/evm.TU.chr1.2501/evm.TU.chr2.2435/evm.TU.chr2.2436/evm.TU.chr2.2760/evm.TU.chr3.370/evm.TU.chr3.744/evm.TU.chr3.2081/evm.TU.chr4.1780/evm.TU.chr4.2543/evm.TU.chr4.2799/evm.TU.chr4.2956/evm.TU.chr6.1564/evm.TU.chr6.3287/evm.TU.chr6.3654/evm.TU.chr6.3716/evm.TU.chr6.4071/evm.TU.chr7.1390	19
P2 vs.P1	BP	GO:0010016	shoot system morphogenesis	65/3100	166/10255	0.00831411	0.565115	0.559931	evm.TU.chr1.127/evm.TU.chr1.1198/evm.TU.chr1.1345/evm.TU.chr1.1506/evm.TU.chr1.1645/evm.TU.chr1.2064/evm.TU.chr1.2190/evm.TU.chr1.2228/evm.TU.chr1.2265_evm.TU.chr1.2266/evm.TU.chr2.1788/evm.TU.chr2.1850/evm.TU.chr2.2076/evm.TU.chr2.2721/evm.TU.chr2.2852/evm.TU.chr2.3059/evm.TU.chr2.3204/evm.TU.chr3.324/evm.TU.chr3.440/evm.TU.chr3.458/evm.TU.chr3.484/evm.TU.chr3.556/evm.TU.chr3.782/evm.TU.chr3.154…	65
P2 vs.P1	BP	GO:0031053	primary miRNA processing	9/3100	14/10255	0.00871293	0.565115	0.559931	evm.TU.chr2.1096/evm.TU.chr3.1629/evm.TU.chr3.1709/evm.TU.chr3.1710/evm.TU.chr5.2703/evm.TU.chr5.3346/evm.TU.chr5.3345/evm.TU.chr6.778/evm.TU.chr7.2573	9
P2 vs.P1	BP	GO:0042214	terpene metabolic process	9/3100	14/10255	0.00871293	0.565115	0.559931	evm.TU.chr1.2354/evm.TU.chr2.1288/evm.TU.chr2.3059/evm.TU.chr2.3530/evm.TU.chr3.290/evm.TU.chr4.967/evm.TU.chr6.258/evm.TU.chr6.991/evm.TU.chr6.2771	9
P2 vs.P1	BP	GO:1900056	negative regulation of leaf senescence	9/3100	14/10255	0.00871293	0.565115	0.559931	evm.TU.chr4.2993/evm.TU.chr4.2994/evm.TU.chr4.2995/evm.TU.chr4.3030/evm.TU.chr5.1459/evm.TU.chr5.2186/evm.TU.chr6.748/evm.TU.chr7.1036/evm.TU.chr7.2083	9
P2 vs.P1	BP	GO:0015995	chlorophyll biosynthetic process	20/3100	41/10255	0.00951653	0.565115	0.559931	evm.TU.chr1.117/evm.TU.chr1.2354/evm.TU.chr2.1784/evm.TU.chr2.2340/evm.TU.chr2.3550/evm.TU.chr3.2692/evm.TU.chr3.3103/evm.TU.chr3.3391/evm.TU.chr4.241_evm.TU.chr4.242/evm.TU.chr4.2373/evm.TU.chr4.3149/evm.TU.chr5.283/evm.TU.chr5.878/evm.TU.chr5.1370/evm.TU.chr5.3191/evm.TU.chr6.1898/evm.TU.chr6.2023/evm.TU.chr6.4332/evm.TU.chr7.442/evm.TU.chr7.1996	20
P2 vs.P1	BP	GO:0000041	transition metal ion transport	29/3100	65/10255	0.00978296	0.565115	0.559931	evm.TU.chr1.1478/evm.TU.chr2.983/evm.TU.chr2.1150/evm.TU.chr2.1976/evm.TU.chr2.2739/evm.TU.chr2.2882/evm.TU.chr3.44/evm.TU.chr3.328/evm.TU.chr3.983/evm.TU.chr3.2423/evm.TU.chr3.2447/evm.TU.chr3.2786/evm.TU.chr3.3207/evm.TU.chr3.3262/evm.TU.chr3.3556/evm.TU.chr4.1362/evm.TU.chr4.1364/evm.TU.chr4.1363/evm.TU.chr4.2228/evm.TU.chr4.2444/evm.TU.chr5.2513/evm.TU.chr6.451/evm.TU.chr6.813/evm.TU.chr6.103…	29
P2 vs.P1	BP	GO:0006595	polyamine metabolic process	8/3100	12/10255	0.00993683	0.565115	0.559931	evm.TU.chr2.843/evm.TU.chr3.3036/evm.TU.chr4.2434/evm.TU.chr4.2433/evm.TU.chr4.2948/evm.TU.chr6.3296/evm.TU.chr7.76/evm.TU.chr7.334	8
P2 vs.P1	BP	GO:0006772	thiamine metabolic process	8/3100	12/10255	0.00993683	0.565115	0.559931	evm.TU.chr2.2193/evm.TU.chr3.566/evm.TU.chr3.1965/evm.TU.chr3.2550/evm.TU.chr3.3120/evm.TU.chr4.670/evm.TU.chr5.2988/evm.TU.chr6.134	8
P2 vs.P1	BP	GO:0034389	lipid droplet organization	8/3100	12/10255	0.00993683	0.565115	0.559931	evm.TU.chr0.362/evm.TU.chr1.463/evm.TU.chr2.2189/evm.TU.chr2.2190/evm.TU.chr3.627/evm.TU.chr3.2561/evm.TU.chr4.738/evm.TU.chr7.617	8
P2 vs.P1	BP	GO:0042723	thiamine-containing compound metabolic process	8/3100	12/10255	0.00993683	0.565115	0.559931	evm.TU.chr2.2193/evm.TU.chr3.566/evm.TU.chr3.1965/evm.TU.chr3.2550/evm.TU.chr3.3120/evm.TU.chr4.670/evm.TU.chr5.2988/evm.TU.chr6.134	8
P2 vs.P1	CC	GO:0005802	trans-Golgi network	86/3078	221/10300	0.00231419	0.486641	0.486641	evm.TU.chr0.516/evm.TU.chr1.133/evm.TU.chr1.172_evm.TU.chr1.173/evm.TU.chr1.404/evm.TU.chr1.828/evm.TU.chr1.905/evm.TU.chr1.1440/evm.TU.chr1.1544/evm.TU.chr1.1637/evm.TU.chr2.62/evm.TU.chr2.87/evm.TU.chr2.161/evm.TU.chr2.525/evm.TU.chr2.1173/evm.TU.chr2.1390/evm.TU.chr2.1501/evm.TU.chr2.1895/evm.TU.chr2.2434/evm.TU.chr2.2439/evm.TU.chr2.2488/evm.TU.chr2.2882/evm.TU.chr2.3270/evm.TU.chr2.3352/evm.…	86
P2 vs.P1	CC	GO:0098791	Golgi apparatus subcompartment	112/3078	300/10300	0.00298571	0.486641	0.486641	evm.TU.chr0.516/evm.TU.chr1.133/evm.TU.chr1.172_evm.TU.chr1.173/evm.TU.chr1.220/evm.TU.chr1.221/evm.TU.chr1.404/evm.TU.chr1.828/evm.TU.chr1.905/evm.TU.chr1.1440/evm.TU.chr1.1544/evm.TU.chr1.1637/evm.TU.chr2.62/evm.TU.chr2.87/evm.TU.chr2.161/evm.TU.chr2.525/evm.TU.chr2.1173/evm.TU.chr2.1390/evm.TU.chr2.1501/evm.TU.chr2.1895/evm.TU.chr2.2434/evm.TU.chr2.2439/evm.TU.chr2.2488/evm.TU.chr2.2569/evm.TU…	112
P2 vs.P1	CC	GO:0035097	histone methyltransferase complex	9/3078	13/10300	0.00389313	0.486641	0.486641	evm.TU.chr1.1070/evm.TU.chr1.1522/evm.TU.chr1.1615/evm.TU.chr2.841/evm.TU.chr2.1968/evm.TU.chr2.3371/evm.TU.chr3.1734/evm.TU.chr6.1949/evm.TU.chr6.4229	9
P2 vs.P1	MF	GO:0009975	cyclase activity	15/2651	26/8833	0.00301643	0.684928	0.684928	evm.TU.chr1.665/evm.TU.chr2.1575/evm.TU.chr2.3079/evm.TU.chr3.2166/evm.TU.chr3.3170/evm.TU.chr3.3171/evm.TU.chr3.3261/evm.TU.chr4.3089/evm.TU.chr4.3092/evm.TU.chr5.873/evm.TU.chr5.3347/evm.TU.chr6.1955/evm.TU.chr6.1979/evm.TU.chr6.3757/evm.TU.chr7.344	15
P2 vs.P1	MF	GO:0016709	oxidoreductase activity, acting on paired donors, with incorporation or reduction of molecular oxygen, NAD(P)H as one donor, and incorporation of one atom of oxygen	39/2651	89/8833	0.00385363	0.684928	0.684928	evm.TU.chr0.413/evm.TU.chr1.1581/evm.TU.chr1.1970/evm.TU.chr1.2379/evm.TU.chr2.1058/evm.TU.chr2.1901/evm.TU.chr2.2953/evm.TU.chr2.3522/evm.TU.chr2.3524/evm.TU.chr2.3526/evm.TU.chr2.3530/evm.TU.chr3.699/evm.TU.chr3.1418/evm.TU.chr3.1419/evm.TU.chr3.2134/evm.TU.chr3.2418/evm.TU.chr3.2646/evm.TU.chr3.3340/evm.TU.chr3.3642/evm.TU.chr4.1345/evm.TU.chr4.1880/evm.TU.chr4.2517/evm.TU.chr5.66/evm.TU.chr5.…	39
P2 vs.P1	MF	GO:0010428	methyl-CpNpG binding	8/2651	11/8833	0.0042808	0.684928	0.684928	evm.TU.chr1.1980/evm.TU.chr1.1981/evm.TU.chr2.695/evm.TU.chr2.696/evm.TU.chr4.1887/evm.TU.chr5.894/evm.TU.chr5.2332/evm.TU.chr6.4428	8
P2 vs.P1	MF	GO:0010429	methyl-CpNpN binding	8/2651	11/8833	0.0042808	0.684928	0.684928	evm.TU.chr1.1980/evm.TU.chr1.1981/evm.TU.chr2.695/evm.TU.chr2.696/evm.TU.chr4.1887/evm.TU.chr5.894/evm.TU.chr5.2332/evm.TU.chr6.4428	8
P2 vs.P1	MF	GO:0035091	phosphatidylinositol binding	25/2651	54/8833	0.00827473	0.883234	0.883234	evm.TU.chr1.811/evm.TU.chr1.1110/evm.TU.chr1.1167/evm.TU.chr2.541/evm.TU.chr2.714/evm.TU.chr2.1015/evm.TU.chr2.1130/evm.TU.chr2.1173/evm.TU.chr2.2161/evm.TU.chr2.2162/evm.TU.chr3.1110/evm.TU.chr3.1505/evm.TU.chr3.1813/evm.TU.chr3.3271/evm.TU.chr4.963/evm.TU.chr4.1349/evm.TU.chr4.1899/evm.TU.chr5.115/evm.TU.chr5.2186/evm.TU.chr6.473/evm.TU.chr6.475/evm.TU.chr6.1244/evm.TU.chr7.1921/evm.TU.chr7.199…	25
P2 vs.P1	MF	GO:0016705	oxidoreductase activity, acting on paired donors, with incorporation or reduction of molecular oxygen	62/2651	159/8833	0.00910553	0.883234	0.883234	evm.TU.chr0.413/evm.TU.chr1.330/evm.TU.chr1.953/evm.TU.chr1.1031/evm.TU.chr1.1581/evm.TU.chr1.1970/evm.TU.chr1.2379/evm.TU.chr2.1058/evm.TU.chr2.1901/evm.TU.chr2.2188/evm.TU.chr2.2575/evm.TU.chr2.2953/evm.TU.chr2.3270/evm.TU.chr2.3522/evm.TU.chr2.3524/evm.TU.chr2.3526/evm.TU.chr2.3530/evm.TU.chr3.261/evm.TU.chr3.523/evm.TU.chr3.699/evm.TU.chr3.1418/evm.TU.chr3.1419/evm.TU.chr3.2134/evm.TU.chr3.24…	62
P2 vs.P1	MF	GO:0004497	monooxygenase activity	57/2651	145/8833	0.00999426	0.883234	0.883234	evm.TU.chr0.413/evm.TU.chr1.794/evm.TU.chr1.1198/evm.TU.chr1.1581/evm.TU.chr1.1970/evm.TU.chr1.2379/evm.TU.chr2.1058/evm.TU.chr2.1331/evm.TU.chr2.1333/evm.TU.chr2.1901/evm.TU.chr2.2340/evm.TU.chr2.2666/evm.TU.chr2.2953/evm.TU.chr2.3477/evm.TU.chr2.3517/evm.TU.chr2.3522/evm.TU.chr2.3524/evm.TU.chr2.3526/evm.TU.chr2.3530/evm.TU.chr3.699/evm.TU.chr3.1256/evm.TU.chr3.1418/evm.TU.chr3.1419/evm.TU.chr3…	57
P3 vs.P2	BP	GO:0009690	cytokinin metabolic process	17/3116	23/10255	2.09849e-05	0.0563655	0.0563059	evm.TU.chr1.636/evm.TU.chr1.637/evm.TU.chr2.2024/evm.TU.chr2.2661/evm.TU.chr2.2662/evm.TU.chr2.2663/evm.TU.chr2.3393/evm.TU.chr3.418/evm.TU.chr3.514/evm.TU.chr3.1448/evm.TU.chr3.2159/evm.TU.chr4.2137/evm.TU.chr4.2302/evm.TU.chr5.14/evm.TU.chr6.1898/evm.TU.chr6.3740/evm.TU.chr6.4272	17
P3 vs.P2	BP	GO:0097305	response to alcohol	192/3116	499/10255	4.70813e-05	0.0632302	0.0631633	evm.TU.chr0.657/evm.TU.chr1.375/evm.TU.chr1.660/evm.TU.chr1.673/evm.TU.chr1.758/evm.TU.chr1.942/evm.TU.chr1.944_evm.TU.chr1.943/evm.TU.chr1.1003/evm.TU.chr1.1009/evm.TU.chr1.1202/evm.TU.chr1.1245/evm.TU.chr1.1339/evm.TU.chr1.1357/evm.TU.chr1.1382/evm.TU.chr1.1455/evm.TU.chr1.1783/evm.TU.chr1.2089/evm.TU.chr1.2119/evm.TU.chr1.2201/evm.TU.chr1.2350/evm.TU.chr1.2371/evm.TU.chr1.2500/evm.TU.chr2.210/…	192
P3 vs.P2	BP	GO:0009737	response to abscisic acid	184/3116	480/10255	8.59589e-05	0.0769618	0.0768804	evm.TU.chr0.657/evm.TU.chr1.375/evm.TU.chr1.660/evm.TU.chr1.673/evm.TU.chr1.758/evm.TU.chr1.942/evm.TU.chr1.944_evm.TU.chr1.943/evm.TU.chr1.1003/evm.TU.chr1.1009/evm.TU.chr1.1202/evm.TU.chr1.1245/evm.TU.chr1.1339/evm.TU.chr1.1357/evm.TU.chr1.1382/evm.TU.chr1.1455/evm.TU.chr1.1783/evm.TU.chr1.2089/evm.TU.chr1.2119/evm.TU.chr1.2201/evm.TU.chr1.2350/evm.TU.chr1.2371/evm.TU.chr1.2500/evm.TU.chr2.277/…	184
P3 vs.P2	BP	GO:0010200	response to chitin	52/3116	114/10255	0.00040973	0.275134	0.274842	evm.TU.chr0.349/evm.TU.chr1.1347/evm.TU.chr1.1439/evm.TU.chr1.1455/evm.TU.chr1.1993/evm.TU.chr1.2479/evm.TU.chr1.2480/evm.TU.chr2.277/evm.TU.chr2.440/evm.TU.chr2.1148/evm.TU.chr2.1626/evm.TU.chr2.2859/evm.TU.chr2.2905/evm.TU.chr2.2907/evm.TU.chr2.3003/evm.TU.chr2.3162/evm.TU.chr2.3363/evm.TU.chr3.167/evm.TU.chr3.636/evm.TU.chr3.1729/evm.TU.chr3.2120/evm.TU.chr3.2396/evm.TU.chr3.2397/evm.TU.chr3.2…	52
P3 vs.P2	BP	GO:0034754	cellular hormone metabolic process	23/3116	41/10255	0.000535216	0.287518	0.287214	evm.TU.chr1.636/evm.TU.chr1.637/evm.TU.chr2.1226/evm.TU.chr2.1285/evm.TU.chr2.2024/evm.TU.chr2.2661/evm.TU.chr2.2662/evm.TU.chr2.2663/evm.TU.chr2.3393/evm.TU.chr3.418/evm.TU.chr3.514/evm.TU.chr3.1448/evm.TU.chr3.2159/evm.TU.chr3.2562/evm.TU.chr3.3367/evm.TU.chr4.2137/evm.TU.chr4.2302/evm.TU.chr5.14/evm.TU.chr6.1898/evm.TU.chr6.2658/evm.TU.chr6.3740/evm.TU.chr6.4272/evm.TU.chr7.1808	23
P3 vs.P2	BP	GO:0080186	developmental vegetative growth	11/3116	15/10255	0.000752114	0.336696	0.33634	evm.TU.chr2.2189/evm.TU.chr2.2190/evm.TU.chr4.2902/evm.TU.chr4.2993/evm.TU.chr4.2994/evm.TU.chr4.2995/evm.TU.chr5.3347/evm.TU.chr6.1173/evm.TU.chr6.1898/evm.TU.chr6.3757/evm.TU.chr7.617	11
P3 vs.P2	BP	GO:0006570	tyrosine metabolic process	8/3116	10/10255	0.0017363	0.482456	0.481946	evm.TU.chr2.2645/evm.TU.chr2.2649/evm.TU.chr3.106/evm.TU.chr3.2170/evm.TU.chr3.2705/evm.TU.chr3.2735/evm.TU.chr6.2658/evm.TU.chr6.3263	8
P3 vs.P2	BP	GO:0006595	polyamine metabolic process	9/3116	12/10255	0.00185985	0.482456	0.481946	evm.TU.chr2.843/evm.TU.chr3.3036/evm.TU.chr4.1411/evm.TU.chr4.2434/evm.TU.chr4.2433/evm.TU.chr4.2948/evm.TU.chr6.3296/evm.TU.chr7.76/evm.TU.chr7.334	9
P3 vs.P2	BP	GO:0034389	lipid droplet organization	9/3116	12/10255	0.00185985	0.482456	0.481946	evm.TU.chr0.362/evm.TU.chr1.463/evm.TU.chr2.2189/evm.TU.chr2.2190/evm.TU.chr3.627/evm.TU.chr4.738/evm.TU.chr6.45/evm.TU.chr6.605/evm.TU.chr7.617	9
P3 vs.P2	BP	GO:0048584	positive regulation of response to stimulus	130/3116	346/10255	0.00217782	0.482456	0.481946	evm.TU.chr0.65/evm.TU.chr0.349/evm.TU.chr0.396/evm.TU.chr1.463/evm.TU.chr1.674/evm.TU.chr1.731/evm.TU.chr1.794/evm.TU.chr1.828/evm.TU.chr1.942/evm.TU.chr1.944_evm.TU.chr1.943/evm.TU.chr1.1084/evm.TU.chr1.1347/evm.TU.chr1.1455/evm.TU.chr1.1907/evm.TU.chr1.1996/evm.TU.chr1.2094/evm.TU.chr1.2371/evm.TU.chr1.2471/evm.TU.chr1.2500/evm.TU.chr1.2501/evm.TU.chr2.153/evm.TU.chr2.210/evm.TU.chr2.493/evm.TU…	130
P3 vs.P2	BP	GO:0036294	cellular response to decreased oxygen levels	14/3116	23/10255	0.00236286	0.482456	0.481946	evm.TU.chr0.408/evm.TU.chr1.794/evm.TU.chr2.1189/evm.TU.chr2.2702/evm.TU.chr4.1115/evm.TU.chr4.1116/evm.TU.chr4.3074/evm.TU.chr5.2735/evm.TU.chr6.532/evm.TU.chr6.3062/evm.TU.chr6.3063/evm.TU.chr6.3064/evm.TU.chr6.3599/evm.TU.chr7.952	14
P3 vs.P2	BP	GO:0071453	cellular response to oxygen levels	14/3116	23/10255	0.00236286	0.482456	0.481946	evm.TU.chr0.408/evm.TU.chr1.794/evm.TU.chr2.1189/evm.TU.chr2.2702/evm.TU.chr4.1115/evm.TU.chr4.1116/evm.TU.chr4.3074/evm.TU.chr5.2735/evm.TU.chr6.532/evm.TU.chr6.3062/evm.TU.chr6.3063/evm.TU.chr6.3064/evm.TU.chr6.3599/evm.TU.chr7.952	14
P3 vs.P2	BP	GO:0009308	amine metabolic process	37/3116	81/10255	0.00256887	0.482456	0.481946	evm.TU.chr0.410/evm.TU.chr1.636/evm.TU.chr1.637/evm.TU.chr2.843/evm.TU.chr2.905/evm.TU.chr2.1126/evm.TU.chr2.1226/evm.TU.chr2.2024/evm.TU.chr2.2661/evm.TU.chr2.2662/evm.TU.chr2.2663/evm.TU.chr2.3393/evm.TU.chr3.418/evm.TU.chr3.514/evm.TU.chr3.1448/evm.TU.chr3.2006/evm.TU.chr3.2159/evm.TU.chr3.2562/evm.TU.chr3.3036/evm.TU.chr4.289/evm.TU.chr4.1411/evm.TU.chr4.2137/evm.TU.chr4.2302/evm.TU.chr4.2434…	37
P3 vs.P2	BP	GO:0090351	seedling development	82/3116	207/10255	0.00268689	0.482456	0.481946	evm.TU.chr0.22/evm.TU.chr1.660/evm.TU.chr1.1009/evm.TU.chr1.1202/evm.TU.chr1.1339/evm.TU.chr1.1492/evm.TU.chr1.2022/evm.TU.chr1.2371/evm.TU.chr1.2644/evm.TU.chr2.491/evm.TU.chr2.621/evm.TU.chr2.1575/evm.TU.chr2.1721/evm.TU.chr2.1784/evm.TU.chr2.1788/evm.TU.chr2.1854/evm.TU.chr2.2248/evm.TU.chr2.2570/evm.TU.chr2.2577/evm.TU.chr2.2645/evm.TU.chr2.2649/evm.TU.chr2.2754/evm.TU.chr2.2874/evm.TU.chr2.3…	82
P3 vs.P2	BP	GO:0071456	cellular response to hypoxia	13/3116	21/10255	0.0027405	0.482456	0.481946	evm.TU.chr0.408/evm.TU.chr1.794/evm.TU.chr2.1189/evm.TU.chr2.2702/evm.TU.chr4.1115/evm.TU.chr4.1116/evm.TU.chr4.3074/evm.TU.chr6.532/evm.TU.chr6.3062/evm.TU.chr6.3063/evm.TU.chr6.3064/evm.TU.chr6.3599/evm.TU.chr7.952	13
P3 vs.P2	BP	GO:0010243	response to organonitrogen compound	105/3116	275/10255	0.003112	0.482456	0.481946	evm.TU.chr0.349/evm.TU.chr1.1347/evm.TU.chr1.1439/evm.TU.chr1.1455/evm.TU.chr1.1907/evm.TU.chr1.1993/evm.TU.chr1.2479/evm.TU.chr1.2480/evm.TU.chr1.2501/evm.TU.chr2.210/evm.TU.chr2.277/evm.TU.chr2.440/evm.TU.chr2.493/evm.TU.chr2.511/evm.TU.chr2.902/evm.TU.chr2.1148/evm.TU.chr2.1189/evm.TU.chr2.1197/evm.TU.chr2.1626/evm.TU.chr2.1788/evm.TU.chr2.1854/evm.TU.chr2.2274/evm.TU.chr2.2329/evm.TU.chr2.257…	105
P3 vs.P2	BP	GO:0002229	defense response to oomycetes	20/3116	38/10255	0.00340336	0.482456	0.481946	evm.TU.chr2.2526/evm.TU.chr3.3211/evm.TU.chr3.3274/evm.TU.chr3.3549/evm.TU.chr5.562/evm.TU.chr5.829/evm.TU.chr5.1036/evm.TU.chr5.1037/evm.TU.chr5.1636/evm.TU.chr5.1637/evm.TU.chr5.2489/evm.TU.chr5.2973/evm.TU.chr5.3088/evm.TU.chr6.532/evm.TU.chr6.777/evm.TU.chr6.1036/evm.TU.chr6.2108/evm.TU.chr7.1791/evm.TU.chr7.2640/evm.TU.chr7.2653	20
P3 vs.P2	BP	GO:1905622	negative regulation of leaf development	10/3116	15/10255	0.00402736	0.482456	0.481946	evm.TU.chr4.2902/evm.TU.chr4.2993/evm.TU.chr4.2994/evm.TU.chr4.2995/evm.TU.chr4.3030/evm.TU.chr5.1459/evm.TU.chr5.2186/evm.TU.chr6.748/evm.TU.chr7.1036/evm.TU.chr7.2083	10
P3 vs.P2	BP	GO:0097306	cellular response to alcohol	79/3116	201/10255	0.00405062	0.482456	0.481946	evm.TU.chr1.673/evm.TU.chr1.942/evm.TU.chr1.944_evm.TU.chr1.943/evm.TU.chr1.1202/evm.TU.chr1.1245/evm.TU.chr1.1339/evm.TU.chr1.1357/evm.TU.chr1.1382/evm.TU.chr1.2089/evm.TU.chr1.2201/evm.TU.chr1.2371/evm.TU.chr1.2500/evm.TU.chr2.497/evm.TU.chr2.577/evm.TU.chr2.621/evm.TU.chr2.1121/evm.TU.chr2.1641/evm.TU.chr2.1727/evm.TU.chr2.1806/evm.TU.chr2.2488/evm.TU.chr2.2526/evm.TU.chr2.2577/evm.TU.chr2.264…	79
P3 vs.P2	BP	GO:0010208	pollen wall assembly	21/3116	41/10255	0.00415257	0.482456	0.481946	evm.TU.chr1.2027/evm.TU.chr1.2644/evm.TU.chr2.1506/evm.TU.chr2.1508/evm.TU.chr2.2472/evm.TU.chr2.3201/evm.TU.chr4.2328/evm.TU.chr4.2659/evm.TU.chr5.23/evm.TU.chr5.806/evm.TU.chr5.1620/evm.TU.chr5.2874/evm.TU.chr5.2876/evm.TU.chr5.3074/evm.TU.chr6.931/evm.TU.chr6.2575/evm.TU.chr6.2988/evm.TU.chr7.1661/evm.TU.chr7.1755/evm.TU.chr7.1756/evm.TU.chr7.2704	21
P3 vs.P2	BP	GO:0015995	chlorophyll biosynthetic process	21/3116	41/10255	0.00415257	0.482456	0.481946	evm.TU.chr1.2354/evm.TU.chr2.1721/evm.TU.chr2.1784/evm.TU.chr2.2340/evm.TU.chr2.3177/evm.TU.chr2.3550/evm.TU.chr3.2692/evm.TU.chr3.3103/evm.TU.chr3.3391/evm.TU.chr4.241_evm.TU.chr4.242/evm.TU.chr4.432/evm.TU.chr4.2373/evm.TU.chr4.3149/evm.TU.chr5.512/evm.TU.chr5.878/evm.TU.chr5.3191/evm.TU.chr6.1898/evm.TU.chr6.2023/evm.TU.chr6.4332/evm.TU.chr7.442/evm.TU.chr7.1996	21
P3 vs.P2	BP	GO:0085029	extracellular matrix assembly	21/3116	41/10255	0.00415257	0.482456	0.481946	evm.TU.chr1.2027/evm.TU.chr1.2644/evm.TU.chr2.1506/evm.TU.chr2.1508/evm.TU.chr2.2472/evm.TU.chr2.3201/evm.TU.chr4.2328/evm.TU.chr4.2659/evm.TU.chr5.23/evm.TU.chr5.806/evm.TU.chr5.1620/evm.TU.chr5.2874/evm.TU.chr5.2876/evm.TU.chr5.3074/evm.TU.chr6.931/evm.TU.chr6.2575/evm.TU.chr6.2988/evm.TU.chr7.1661/evm.TU.chr7.1755/evm.TU.chr7.1756/evm.TU.chr7.2704	21
P3 vs.P2	BP	GO:0016042	lipid catabolic process	46/3116	108/10255	0.00462174	0.482456	0.481946	evm.TU.chr0.362/evm.TU.chr1.463/evm.TU.chr1.1918/evm.TU.chr2.136/evm.TU.chr2.1806/evm.TU.chr2.2673/evm.TU.chr2.2888/evm.TU.chr2.3089/evm.TU.chr3.242/evm.TU.chr3.370/evm.TU.chr3.1418/evm.TU.chr3.1419/evm.TU.chr3.1679/evm.TU.chr3.2097/evm.TU.chr3.2556/evm.TU.chr3.3146/evm.TU.chr4.488/evm.TU.chr4.797/evm.TU.chr4.918/evm.TU.chr4.919/evm.TU.chr4.1434/evm.TU.chr4.1575/evm.TU.chr4.1691/evm.TU.chr4.1710/…	46
P3 vs.P2	BP	GO:0046209	nitric oxide metabolic process	8/3116	11/10255	0.004666	0.482456	0.481946	evm.TU.chr1.2519/evm.TU.chr2.517/evm.TU.chr2.2760/evm.TU.chr2.2761/evm.TU.chr5.53/evm.TU.chr5.54/evm.TU.chr5.2855/evm.TU.chr7.2188	8
P3 vs.P2	BP	GO:0010162	seed dormancy process	16/3116	29/10255	0.00467009	0.482456	0.481946	evm.TU.chr1.598/evm.TU.chr2.2645/evm.TU.chr2.3384/evm.TU.chr3.498/evm.TU.chr3.627/evm.TU.chr3.796/evm.TU.chr3.1372/evm.TU.chr3.2418/evm.TU.chr3.2439/evm.TU.chr3.2538/evm.TU.chr3.2696/evm.TU.chr4.2902/evm.TU.chr5.408/evm.TU.chr6.45/evm.TU.chr6.605/evm.TU.chr7.862	16
P3 vs.P2	BP	GO:0022611	dormancy process	16/3116	29/10255	0.00467009	0.482456	0.481946	evm.TU.chr1.598/evm.TU.chr2.2645/evm.TU.chr2.3384/evm.TU.chr3.498/evm.TU.chr3.627/evm.TU.chr3.796/evm.TU.chr3.1372/evm.TU.chr3.2418/evm.TU.chr3.2439/evm.TU.chr3.2538/evm.TU.chr3.2696/evm.TU.chr4.2902/evm.TU.chr5.408/evm.TU.chr6.45/evm.TU.chr6.605/evm.TU.chr7.862	16
P3 vs.P2	BP	GO:0071215	cellular response to abscisic acid stimulus	78/3116	200/10255	0.00538098	0.5211	0.520548	evm.TU.chr1.673/evm.TU.chr1.942/evm.TU.chr1.944_evm.TU.chr1.943/evm.TU.chr1.1202/evm.TU.chr1.1245/evm.TU.chr1.1339/evm.TU.chr1.1357/evm.TU.chr1.1382/evm.TU.chr1.2089/evm.TU.chr1.2201/evm.TU.chr1.2371/evm.TU.chr1.2500/evm.TU.chr2.497/evm.TU.chr2.577/evm.TU.chr2.621/evm.TU.chr2.1121/evm.TU.chr2.1641/evm.TU.chr2.1727/evm.TU.chr2.1806/evm.TU.chr2.2488/evm.TU.chr2.2526/evm.TU.chr2.2577/evm.TU.chr2.264…	78
P3 vs.P2	BP	GO:0002239	response to oomycetes	25/3116	52/10255	0.00543216	0.5211	0.520548	evm.TU.chr1.1003/evm.TU.chr2.2526/evm.TU.chr3.1851/evm.TU.chr3.3211/evm.TU.chr3.3274/evm.TU.chr3.3549/evm.TU.chr4.1917/evm.TU.chr5.562/evm.TU.chr5.829/evm.TU.chr5.1036/evm.TU.chr5.1037/evm.TU.chr5.1636/evm.TU.chr5.1637/evm.TU.chr5.2489/evm.TU.chr5.2973/evm.TU.chr5.3088/evm.TU.chr6.532/evm.TU.chr6.777/evm.TU.chr6.1036/evm.TU.chr6.2108/evm.TU.chr7.813/evm.TU.chr7.1223/evm.TU.chr7.1791/evm.TU.chr7.2…	25
P3 vs.P2	BP	GO:0009738	abscisic acid-activated signaling pathway	70/3116	178/10255	0.00643986	0.573581	0.572974	evm.TU.chr1.673/evm.TU.chr1.942/evm.TU.chr1.944_evm.TU.chr1.943/evm.TU.chr1.1202/evm.TU.chr1.1339/evm.TU.chr1.1357/evm.TU.chr1.1382/evm.TU.chr1.2089/evm.TU.chr1.2201/evm.TU.chr1.2500/evm.TU.chr2.497/evm.TU.chr2.577/evm.TU.chr2.621/evm.TU.chr2.1121/evm.TU.chr2.1727/evm.TU.chr2.1806/evm.TU.chr2.2488/evm.TU.chr2.2526/evm.TU.chr2.2577/evm.TU.chr2.2645/evm.TU.chr2.2649/evm.TU.chr2.2703/evm.TU.chr2.275…	70
P3 vs.P2	BP	GO:0009620	response to fungus	119/3116	323/10255	0.00680059	0.573581	0.572974	evm.TU.chr1.365/evm.TU.chr1.707/evm.TU.chr1.708/evm.TU.chr1.717/evm.TU.chr1.718/evm.TU.chr1.719/evm.TU.chr1.794/evm.TU.chr1.956/evm.TU.chr1.1167/evm.TU.chr1.1347/evm.TU.chr1.1426/evm.TU.chr1.1455/evm.TU.chr1.1621/evm.TU.chr1.1825/evm.TU.chr1.2310/evm.TU.chr1.2371/evm.TU.chr1.2397/evm.TU.chr2.535/evm.TU.chr2.565/evm.TU.chr2.621/evm.TU.chr2.994/evm.TU.chr2.1197/evm.TU.chr2.1369/evm.TU.chr2.2076/evm…	119
P3 vs.P2	BP	GO:0015994	chlorophyll metabolic process	27/3116	58/10255	0.00680833	0.573581	0.572974	evm.TU.chr1.1889/evm.TU.chr1.2354/evm.TU.chr2.1721/evm.TU.chr2.1784/evm.TU.chr2.2340/evm.TU.chr2.3079/evm.TU.chr2.3177/evm.TU.chr2.3550/evm.TU.chr3.328/evm.TU.chr3.2692/evm.TU.chr3.3103/evm.TU.chr3.3391/evm.TU.chr4.241_evm.TU.chr4.242/evm.TU.chr4.432/evm.TU.chr4.495/evm.TU.chr4.2373/evm.TU.chr4.3149/evm.TU.chr5.512/evm.TU.chr5.878/evm.TU.chr5.3191/evm.TU.chr6.1898/evm.TU.chr6.2023/evm.TU.chr6.433…	27
P3 vs.P2	BP	GO:0031098	stress-activated protein kinase signaling cascade	22/3116	45/10255	0.0069225	0.573581	0.572974	evm.TU.chr0.349/evm.TU.chr1.674/evm.TU.chr1.1347/evm.TU.chr2.1126/evm.TU.chr2.3049/evm.TU.chr3.169/evm.TU.chr3.2860/evm.TU.chr3.3195/evm.TU.chr3.3614/evm.TU.chr3.3618/evm.TU.chr4.289/evm.TU.chr4.477/evm.TU.chr4.1237/evm.TU.chr4.2487/evm.TU.chr4.2516/evm.TU.chr5.1636/evm.TU.chr5.1637/evm.TU.chr5.2858/evm.TU.chr6.138/evm.TU.chr6.3170/evm.TU.chr6.4226/evm.TU.chr7.1567	22
P3 vs.P2	BP	GO:0048825	cotyledon development	18/3116	35/10255	0.00733454	0.573581	0.572974	evm.TU.chr1.300/evm.TU.chr1.2265_evm.TU.chr1.2266/evm.TU.chr2.2569/evm.TU.chr2.3204/evm.TU.chr2.3573/evm.TU.chr3.834/evm.TU.chr3.1327/evm.TU.chr3.1547/evm.TU.chr3.2688/evm.TU.chr3.2975/evm.TU.chr4.282/evm.TU.chr4.2374/evm.TU.chr4.2405/evm.TU.chr5.356/evm.TU.chr5.1600/evm.TU.chr6.698/evm.TU.chr6.922/evm.TU.chr7.2500	18
P3 vs.P2	BP	GO:0032147	activation of protein kinase activity	25/3116	53/10255	0.00736193	0.573581	0.572974	evm.TU.chr0.349/evm.TU.chr1.674/evm.TU.chr1.1347/evm.TU.chr2.1126/evm.TU.chr2.3049/evm.TU.chr3.169/evm.TU.chr3.382/evm.TU.chr3.2860/evm.TU.chr3.3195/evm.TU.chr3.3614/evm.TU.chr3.3618/evm.TU.chr4.238/evm.TU.chr4.289/evm.TU.chr4.477/evm.TU.chr4.1237/evm.TU.chr4.1788/evm.TU.chr4.2487/evm.TU.chr4.2516/evm.TU.chr5.1636/evm.TU.chr5.1637/evm.TU.chr5.2858/evm.TU.chr6.454/evm.TU.chr6.3170/evm.TU.chr6.3599…	25
P3 vs.P2	BP	GO:0031667	response to nutrient levels	82/3116	214/10255	0.00747406	0.573581	0.572974	evm.TU.chr1.463/evm.TU.chr1.592/evm.TU.chr1.594/evm.TU.chr1.911/evm.TU.chr1.1621/evm.TU.chr1.1907/evm.TU.chr1.1934/evm.TU.chr1.2310/evm.TU.chr1.2354/evm.TU.chr1.2405/evm.TU.chr2.87/evm.TU.chr2.153/evm.TU.chr2.412/evm.TU.chr2.787/evm.TU.chr2.920/evm.TU.chr2.957/evm.TU.chr2.1815/evm.TU.chr2.2161/evm.TU.chr2.2162/evm.TU.chr2.2221/evm.TU.chr2.2222/evm.TU.chr2.2274/evm.TU.chr2.2729/evm.TU.chr2.2888/ev…	82
P3 vs.P2	BP	GO:0010192	mucilage biosynthetic process	10/3116	16/10255	0.00783035	0.584231	0.583613	evm.TU.chr1.1440/evm.TU.chr1.1544/evm.TU.chr1.1982/evm.TU.chr3.2323/evm.TU.chr4.2287/evm.TU.chr4.3030/evm.TU.chr5.110/evm.TU.chr5.1231/evm.TU.chr5.1459/evm.TU.chr7.1487	10
P3 vs.P2	BP	GO:0006282	regulation of DNA repair	13/3116	23/10255	0.00807987	0.586555	0.585935	evm.TU.chr1.994/evm.TU.chr1.1084/evm.TU.chr1.2471/evm.TU.chr2.1279/evm.TU.chr2.3115/evm.TU.chr2.3384/evm.TU.chr4.1695/evm.TU.chr4.1949/evm.TU.chr5.829/evm.TU.chr5.3088/evm.TU.chr6.1635/evm.TU.chr6.2081_evm.TU.chr6.2082/evm.TU.chr7.1777	13
P3 vs.P2	BP	GO:0034097	response to cytokine	19/3116	38/10255	0.00872142	0.59051	0.589885	evm.TU.chr1.141/evm.TU.chr1.1049/evm.TU.chr1.2501/evm.TU.chr2.517/evm.TU.chr2.2435/evm.TU.chr2.2436/evm.TU.chr2.2760/evm.TU.chr2.2761/evm.TU.chr3.370/evm.TU.chr3.744/evm.TU.chr3.2081/evm.TU.chr4.2799/evm.TU.chr4.2956/evm.TU.chr6.1564/evm.TU.chr6.3287/evm.TU.chr6.3654/evm.TU.chr6.3716/evm.TU.chr6.4071/evm.TU.chr7.1390	19
P3 vs.P2	BP	GO:1900056	negative regulation of leaf senescence	9/3116	14/10255	0.0090409	0.59051	0.589885	evm.TU.chr4.2993/evm.TU.chr4.2994/evm.TU.chr4.2995/evm.TU.chr4.3030/evm.TU.chr5.1459/evm.TU.chr5.2186/evm.TU.chr6.748/evm.TU.chr7.1036/evm.TU.chr7.2083	9
P3 vs.P2	BP	GO:0016556	mRNA modification	34/3116	78/10255	0.00909211	0.59051	0.589885	evm.TU.chr1.1049/evm.TU.chr1.2350/evm.TU.chr2.410/evm.TU.chr2.567/evm.TU.chr2.1037/evm.TU.chr2.1041/evm.TU.chr2.1575/evm.TU.chr3.1503/evm.TU.chr3.1535/evm.TU.chr3.2166/evm.TU.chr3.2510/evm.TU.chr3.3170/evm.TU.chr3.3171/evm.TU.chr3.3261/evm.TU.chr3.3726/evm.TU.chr4.2871/evm.TU.chr5.873/evm.TU.chr5.1024/evm.TU.chr5.1025/evm.TU.chr5.1026/evm.TU.chr5.1605/evm.TU.chr6.452/evm.TU.chr6.943/evm.TU.chr6.1…	34
P3 vs.P2	BP	GO:0051170	import into nucleus	25/3116	54/10255	0.00982019	0.59051	0.589885	evm.TU.chr1.1041/evm.TU.chr1.1313/evm.TU.chr1.1764/evm.TU.chr2.920/evm.TU.chr2.1268/evm.TU.chr2.2545/evm.TU.chr3.3710/evm.TU.chr4.2294_evm.TU.chr4.2295/evm.TU.chr4.2330/evm.TU.chr4.2465/evm.TU.chr5.372/evm.TU.chr5.1474/evm.TU.chr5.2680/evm.TU.chr5.2681/evm.TU.chr5.3375/evm.TU.chr6.582/evm.TU.chr6.1788/evm.TU.chr6.1900/evm.TU.chr6.2748/evm.TU.chr6.3445/evm.TU.chr6.3703/evm.TU.chr7.546/evm.TU.chr7.…	25
P3 vs.P2	CC	GO:0071012	catalytic step 1 spliceosome	10/3090	15/10300	0.00362941	0.999573	0.999573	evm.TU.chr0.810/evm.TU.chr2.2708/evm.TU.chr3.350/evm.TU.chr3.377/evm.TU.chr3.3567/evm.TU.chr4.744/evm.TU.chr4.910/evm.TU.chr5.370/evm.TU.chr7.645/evm.TU.chr7.823	10
P3 vs.P2	CC	GO:0000974	Prp19 complex	8/3090	12/10300	0.00945205	0.999573	0.999573	evm.TU.chr0.810/evm.TU.chr3.350/evm.TU.chr3.377/evm.TU.chr4.744/evm.TU.chr4.910/evm.TU.chr5.370/evm.TU.chr7.645/evm.TU.chr7.823	8
P3 vs.P2	MF	GO:0008237	metallopeptidase activity	31/2680	62/8833	0.000894873	0.361384	0.360941	evm.TU.chr1.568/evm.TU.chr1.644/evm.TU.chr1.1634/evm.TU.chr1.2409/evm.TU.chr2.473/evm.TU.chr2.2702/evm.TU.chr2.3228/evm.TU.chr3.1119/evm.TU.chr3.3119/evm.TU.chr3.3326/evm.TU.chr3.3384/evm.TU.chr4.2993/evm.TU.chr4.2994/evm.TU.chr4.2995/evm.TU.chr5.29/evm.TU.chr5.2129/evm.TU.chr6.136/evm.TU.chr6.585/evm.TU.chr6.1491/evm.TU.chr6.2081_evm.TU.chr6.2082/evm.TU.chr6.2746/evm.TU.chr6.3062/evm.TU.chr6.306…	31
P3 vs.P2	MF	GO:0016835	carbon-oxygen lyase activity	28/2680	56/8833	0.00156222	0.361384	0.360941	evm.TU.chr1.682/evm.TU.chr1.991/evm.TU.chr1.1047/evm.TU.chr1.1323/evm.TU.chr1.1675/evm.TU.chr1.2391/evm.TU.chr2.1226/evm.TU.chr2.2256/evm.TU.chr2.2354/evm.TU.chr2.3115/evm.TU.chr2.3517/evm.TU.chr3.290/evm.TU.chr3.1446/evm.TU.chr3.1694/evm.TU.chr3.1981/evm.TU.chr3.2170/evm.TU.chr3.2562/evm.TU.chr4.1710/evm.TU.chr5.1190/evm.TU.chr5.1780/evm.TU.chr5.1827/evm.TU.chr5.1830/evm.TU.chr5.2953/evm.TU.chr6…	28
P3 vs.P2	MF	GO:0004497	monooxygenase activity	61/2680	145/8833	0.00168085	0.361384	0.360941	evm.TU.chr0.413/evm.TU.chr1.794/evm.TU.chr1.1198/evm.TU.chr1.1581/evm.TU.chr1.1970/evm.TU.chr1.2379/evm.TU.chr2.562/evm.TU.chr2.1058/evm.TU.chr2.1331/evm.TU.chr2.1333/evm.TU.chr2.1590/evm.TU.chr2.1901/evm.TU.chr2.2340/evm.TU.chr2.2953/evm.TU.chr2.3477/evm.TU.chr2.3517/evm.TU.chr2.3522/evm.TU.chr2.3524/evm.TU.chr3.1256/evm.TU.chr3.1418/evm.TU.chr3.1419/evm.TU.chr3.1846/evm.TU.chr3.1856/evm.TU.chr3…	61
P3 vs.P2	MF	GO:0016836	hydro-lyase activity	22/2680	44/8833	0.00482421	0.545402	0.544734	evm.TU.chr1.1047/evm.TU.chr1.1323/evm.TU.chr1.1675/evm.TU.chr1.2391/evm.TU.chr2.1226/evm.TU.chr2.2256/evm.TU.chr2.2354/evm.TU.chr2.3517/evm.TU.chr3.1446/evm.TU.chr3.1694/evm.TU.chr3.1981/evm.TU.chr3.2170/evm.TU.chr3.2562/evm.TU.chr4.1710/evm.TU.chr5.1190/evm.TU.chr5.1780/evm.TU.chr5.1827/evm.TU.chr5.1830/evm.TU.chr6.817/evm.TU.chr6.3208/evm.TU.chr6.3595/evm.TU.chr7.1731	22
P3 vs.P2	MF	GO:0080043	quercetin 3-O-glucosyltransferase activity	34/2680	76/8833	0.00546542	0.545402	0.544734	evm.TU.chr1.666/evm.TU.chr1.667/evm.TU.chr1.1118/evm.TU.chr1.1241/evm.TU.chr1.1462/evm.TU.chr1.1653/evm.TU.chr1.2231/evm.TU.chr3.2726/evm.TU.chr3.3253/evm.TU.chr3.3259/evm.TU.chr4.927/evm.TU.chr4.929/evm.TU.chr4.1035/evm.TU.chr4.1034/evm.TU.chr4.1036/evm.TU.chr4.1037/evm.TU.chr4.2463/evm.TU.chr4.2464/evm.TU.chr5.1213/evm.TU.chr5.2188/evm.TU.chr5.2189/evm.TU.chr6.1046/evm.TU.chr6.2269/evm.TU.chr6.…	34
P3 vs.P2	MF	GO:0080044	quercetin 7-O-glucosyltransferase activity	34/2680	76/8833	0.00546542	0.545402	0.544734	evm.TU.chr1.666/evm.TU.chr1.667/evm.TU.chr1.1118/evm.TU.chr1.1241/evm.TU.chr1.1462/evm.TU.chr1.1653/evm.TU.chr1.2231/evm.TU.chr3.2726/evm.TU.chr3.3253/evm.TU.chr3.3259/evm.TU.chr4.927/evm.TU.chr4.929/evm.TU.chr4.1035/evm.TU.chr4.1034/evm.TU.chr4.1036/evm.TU.chr4.1037/evm.TU.chr4.2463/evm.TU.chr4.2464/evm.TU.chr5.1213/evm.TU.chr5.2188/evm.TU.chr5.2189/evm.TU.chr6.1046/evm.TU.chr6.2269/evm.TU.chr6.…	34
P3 vs.P2	MF	GO:0047262	polygalacturonate 4-alpha-galacturonosyltransferase activity	10/2680	16/8833	0.0077348	0.545402	0.544734	evm.TU.chr1.1247/evm.TU.chr2.1895/evm.TU.chr2.3503/evm.TU.chr3.13/evm.TU.chr4.1410/evm.TU.chr4.2379/evm.TU.chr4.3004/evm.TU.chr5.1231/evm.TU.chr6.3203/evm.TU.chr6.3815	10
P3 vs.P2	MF	GO:0016757	transferase activity, transferring glycosyl groups	107/2680	289/8833	0.00790904	0.545402	0.544734	evm.TU.chr1.486/evm.TU.chr1.487/evm.TU.chr1.666/evm.TU.chr1.667/evm.TU.chr1.1118/evm.TU.chr1.1241/evm.TU.chr1.1247/evm.TU.chr1.1440/evm.TU.chr1.1462/evm.TU.chr1.1544/evm.TU.chr1.1653/evm.TU.chr1.1783/evm.TU.chr1.1982/evm.TU.chr1.2231/evm.TU.chr1.2547_evm.TU.chr1.2548/evm.TU.chr2.1092/evm.TU.chr2.1402/evm.TU.chr2.1895/evm.TU.chr2.2181/evm.TU.chr2.2184/evm.TU.chr2.2439/evm.TU.chr2.2472/evm.TU.chr2.…	107
P3 vs.P2	MF	GO:0008194	UDP-glycosyltransferase activity	68/2680	175/8833	0.00937268	0.545402	0.544734	evm.TU.chr1.666/evm.TU.chr1.667/evm.TU.chr1.1118/evm.TU.chr1.1241/evm.TU.chr1.1247/evm.TU.chr1.1440/evm.TU.chr1.1462/evm.TU.chr1.1653/evm.TU.chr1.1783/evm.TU.chr1.2231/evm.TU.chr2.1895/evm.TU.chr2.2184/evm.TU.chr2.2472/evm.TU.chr2.3503/evm.TU.chr2.3590/evm.TU.chr3.13/evm.TU.chr3.602/evm.TU.chr3.1026/evm.TU.chr3.1027/evm.TU.chr3.2263/evm.TU.chr3.2726/evm.TU.chr3.2923/evm.TU.chr3.3253/evm.TU.chr3.3…	68
P3 vs.P2	MF	GO:0035091	phosphatidylinositol binding	25/2680	54/8833	0.00960053	0.545402	0.544734	evm.TU.chr1.811/evm.TU.chr1.1167/evm.TU.chr2.714/evm.TU.chr2.1015/evm.TU.chr2.1130/evm.TU.chr2.1173/evm.TU.chr2.2161/evm.TU.chr2.2162/evm.TU.chr3.1110/evm.TU.chr3.1505/evm.TU.chr3.1813/evm.TU.chr3.3271/evm.TU.chr4.963/evm.TU.chr4.1349/evm.TU.chr4.1899/evm.TU.chr5.2186/evm.TU.chr5.2439/evm.TU.chr5.2861/evm.TU.chr6.473/evm.TU.chr6.475/evm.TU.chr6.2113/evm.TU.chr7.584/evm.TU.chr7.1447/evm.TU.chr7.19…	25
P4 vs.P3	BP	GO:0009690	cytokinin metabolic process	17/3622	23/10255	0.000182496	0.457481	0.457481	evm.TU.chr1.637/evm.TU.chr1.2632/evm.TU.chr2.2024/evm.TU.chr2.2661/evm.TU.chr2.2662/evm.TU.chr2.2663/evm.TU.chr2.3393/evm.TU.chr3.418/evm.TU.chr3.514/evm.TU.chr3.1448/evm.TU.chr4.2137/evm.TU.chr4.2302/evm.TU.chr6.1898/evm.TU.chr6.1918/evm.TU.chr6.3740/evm.TU.chr6.4272/evm.TU.chr7.136_evm.TU.chr7.137	17
P4 vs.P3	BP	GO:0097305	response to alcohol	212/3622	499/10255	0.000407332	0.457481	0.457481	evm.TU.chr0.29/evm.TU.chr0.569/evm.TU.chr0.657/evm.TU.chr1.201/evm.TU.chr1.375/evm.TU.chr1.401/evm.TU.chr1.758/evm.TU.chr1.942/evm.TU.chr1.944_evm.TU.chr1.943/evm.TU.chr1.970/evm.TU.chr1.1003/evm.TU.chr1.1009/evm.TU.chr1.1032/evm.TU.chr1.1108/evm.TU.chr1.1110/evm.TU.chr1.1202/evm.TU.chr1.1245/evm.TU.chr1.1357/evm.TU.chr1.1382/evm.TU.chr1.1455/evm.TU.chr1.1668/evm.TU.chr1.1783/evm.TU.chr1.2089/evm…	212
P4 vs.P3	BP	GO:0009737	response to abscisic acid	204/3622	480/10255	0.000509255	0.457481	0.457481	evm.TU.chr0.29/evm.TU.chr0.657/evm.TU.chr1.201/evm.TU.chr1.375/evm.TU.chr1.401/evm.TU.chr1.758/evm.TU.chr1.942/evm.TU.chr1.944_evm.TU.chr1.943/evm.TU.chr1.970/evm.TU.chr1.1003/evm.TU.chr1.1009/evm.TU.chr1.1032/evm.TU.chr1.1108/evm.TU.chr1.1110/evm.TU.chr1.1202/evm.TU.chr1.1245/evm.TU.chr1.1357/evm.TU.chr1.1382/evm.TU.chr1.1455/evm.TU.chr1.1668/evm.TU.chr1.1783/evm.TU.chr1.2089/evm.TU.chr1.2119/ev…	204
P4 vs.P3	BP	GO:0002229	defense response to oomycetes	23/3622	38/10255	0.00131281	0.884504	0.884504	evm.TU.chr1.1252/evm.TU.chr2.2526/evm.TU.chr3.2736/evm.TU.chr3.3211/evm.TU.chr3.3274/evm.TU.chr3.3549/evm.TU.chr4.1741/evm.TU.chr4.1743/evm.TU.chr4.1744/evm.TU.chr5.562/evm.TU.chr5.829/evm.TU.chr5.1036/evm.TU.chr5.1037/evm.TU.chr5.1636/evm.TU.chr5.1637/evm.TU.chr5.2489/evm.TU.chr5.2973/evm.TU.chr6.532/evm.TU.chr6.777/evm.TU.chr6.1036/evm.TU.chr7.1791/evm.TU.chr7.2607/evm.TU.chr7.2653	23
P4 vs.P3	BP	GO:0009611	response to wounding	105/3622	237/10255	0.00239032	0.986801	0.986801	evm.TU.chr0.328/evm.TU.chr1.365/evm.TU.chr1.463/evm.TU.chr1.527/evm.TU.chr1.652/evm.TU.chr1.776/evm.TU.chr1.787/evm.TU.chr1.828/evm.TU.chr1.869/evm.TU.chr1.900/evm.TU.chr1.935/evm.TU.chr1.1581/evm.TU.chr1.1596/evm.TU.chr1.1752/evm.TU.chr1.2218/evm.TU.chr1.2500/evm.TU.chr1.2501/evm.TU.chr1.2523/evm.TU.chr2.211/evm.TU.chr2.277/evm.TU.chr2.597/evm.TU.chr2.843/evm.TU.chr2.1063/evm.TU.chr2.1491/evm.TU…	105
P4 vs.P3	BP	GO:0003002	regionalization	75/3622	162/10255	0.00240562	0.986801	0.986801	evm.TU.chr1.123/evm.TU.chr1.354/evm.TU.chr1.674/evm.TU.chr1.1002/evm.TU.chr1.1345/evm.TU.chr1.1429/evm.TU.chr1.1440/evm.TU.chr1.1530/evm.TU.chr1.1661/evm.TU.chr1.2000_evm.TU.chr1.2001/evm.TU.chr1.2002/evm.TU.chr1.2265_evm.TU.chr1.2266/evm.TU.chr2.70/evm.TU.chr2.299/evm.TU.chr2.408/evm.TU.chr2.1481/evm.TU.chr2.1650/evm.TU.chr2.1829/evm.TU.chr2.2076/evm.TU.chr2.3115/evm.TU.chr2.3172/evm.TU.chr2.320…	75
P4 vs.P3	BP	GO:0009698	phenylpropanoid metabolic process	55/3622	114/10255	0.00291923	0.986801	0.986801	evm.TU.chr0.103/evm.TU.chr0.104/evm.TU.chr1.400/evm.TU.chr1.1743/evm.TU.chr1.1973/evm.TU.chr1.2379/evm.TU.chr1.2647/evm.TU.chr2.436/evm.TU.chr2.438/evm.TU.chr2.597/evm.TU.chr2.738/evm.TU.chr2.1811/evm.TU.chr2.1810/evm.TU.chr2.2668/evm.TU.chr2.3410/evm.TU.chr3.608/evm.TU.chr3.1952/evm.TU.chr3.1953/evm.TU.chr3.2134/evm.TU.chr3.3115/evm.TU.chr3.3126/evm.TU.chr3.3340/evm.TU.chr3.3695/evm.TU.chr4.1662…	55
P4 vs.P3	BP	GO:0032147	activation of protein kinase activity	29/3622	53/10255	0.00292928	0.986801	0.986801	evm.TU.chr0.349/evm.TU.chr1.674/evm.TU.chr2.1126/evm.TU.chr2.2264/evm.TU.chr2.3049/evm.TU.chr2.3050/evm.TU.chr2.3540/evm.TU.chr3.169/evm.TU.chr3.2860/evm.TU.chr3.3195/evm.TU.chr3.3614/evm.TU.chr3.3618/evm.TU.chr3.3622/evm.TU.chr4.238/evm.TU.chr4.289/evm.TU.chr4.477/evm.TU.chr4.1788/evm.TU.chr4.2516/evm.TU.chr4.3130/evm.TU.chr5.1636/evm.TU.chr5.1637/evm.TU.chr5.2858/evm.TU.chr6.454/evm.TU.chr6.217…	29
P4 vs.P3	BP	GO:0030435	sporulation resulting in formation of a cellular spore	13/3622	19/10255	0.00336587	0.999996	0.999996	evm.TU.chr2.630/evm.TU.chr2.639/evm.TU.chr2.641/evm.TU.chr3.1632/evm.TU.chr3.1957/evm.TU.chr3.1958/evm.TU.chr3.1959/evm.TU.chr3.1960/evm.TU.chr3.1961/evm.TU.chr3.1963/evm.TU.chr3.3195/evm.TU.chr4.2220/evm.TU.chr4.2611	13
P4 vs.P3	BP	GO:0002239	response to oomycetes	28/3622	52/10255	0.0046546	0.999996	0.999996	evm.TU.chr1.1003/evm.TU.chr1.1252/evm.TU.chr2.2526/evm.TU.chr3.1851/evm.TU.chr3.2736/evm.TU.chr3.3211/evm.TU.chr3.3274/evm.TU.chr3.3549/evm.TU.chr4.1741/evm.TU.chr4.1743/evm.TU.chr4.1744/evm.TU.chr5.562/evm.TU.chr5.829/evm.TU.chr5.1036/evm.TU.chr5.1037/evm.TU.chr5.1636/evm.TU.chr5.1637/evm.TU.chr5.2489/evm.TU.chr5.2973/evm.TU.chr6.532/evm.TU.chr6.777/evm.TU.chr6.1036/evm.TU.chr7.371/evm.TU.chr7.8…	28
P4 vs.P3	BP	GO:0055072	iron ion homeostasis	18/3622	30/10255	0.00497326	0.999996	0.999996	evm.TU.chr1.502/evm.TU.chr1.1478/evm.TU.chr1.1530/evm.TU.chr1.2367/evm.TU.chr2.967/evm.TU.chr3.223/evm.TU.chr3.3262/evm.TU.chr3.3391/evm.TU.chr4.1362/evm.TU.chr4.1364/evm.TU.chr4.1363/evm.TU.chr5.489/evm.TU.chr5.809/evm.TU.chr5.1449/evm.TU.chr6.451/evm.TU.chr6.813/evm.TU.chr6.814/evm.TU.chr7.1201	18
P4 vs.P3	BP	GO:0030166	proteoglycan biosynthetic process	8/3622	10/10255	0.00512313	0.999996	0.999996	evm.TU.chr1.276/evm.TU.chr2.3131/evm.TU.chr3.214/evm.TU.chr3.1916/evm.TU.chr4.2737/evm.TU.chr6.1445/evm.TU.chr6.4071/evm.TU.chr7.621	8
P4 vs.P3	BP	GO:0034754	cellular hormone metabolic process	23/3622	41/10255	0.00513267	0.999996	0.999996	evm.TU.chr1.637/evm.TU.chr1.2632/evm.TU.chr2.672/evm.TU.chr2.673/evm.TU.chr2.1226/evm.TU.chr2.2024/evm.TU.chr2.2661/evm.TU.chr2.2662/evm.TU.chr2.2663/evm.TU.chr2.3393/evm.TU.chr3.418/evm.TU.chr3.514/evm.TU.chr3.1448/evm.TU.chr4.2137/evm.TU.chr4.2189/evm.TU.chr4.2302/evm.TU.chr6.1898/evm.TU.chr6.1918/evm.TU.chr6.2658/evm.TU.chr6.3740/evm.TU.chr6.4272/evm.TU.chr7.136_evm.TU.chr7.137/evm.TU.chr7.1808	23
P4 vs.P3	BP	GO:0016579	protein deubiquitination	15/3622	24/10255	0.0059962	0.999996	0.999996	evm.TU.chr1.658/evm.TU.chr1.1070/evm.TU.chr1.1484/evm.TU.chr2.901/evm.TU.chr2.1713/evm.TU.chr2.1897/evm.TU.chr3.2638/evm.TU.chr3.3124/evm.TU.chr4.1462/evm.TU.chr4.2799/evm.TU.chr5.1259/evm.TU.chr5.1827/evm.TU.chr5.2664/evm.TU.chr6.2081_evm.TU.chr6.2082/evm.TU.chr6.3875	15
P4 vs.P3	BP	GO:0048646	anatomical structure formation involved in morphogenesis	119/3622	279/10255	0.00607598	0.999996	0.999996	evm.TU.chr0.422/evm.TU.chr1.127/evm.TU.chr1.628/evm.TU.chr1.785/evm.TU.chr1.1009/evm.TU.chr1.1429/evm.TU.chr1.1596/evm.TU.chr1.1661/evm.TU.chr1.2005/evm.TU.chr1.2023/evm.TU.chr1.2027/evm.TU.chr1.2151/evm.TU.chr1.2295/evm.TU.chr1.2644/evm.TU.chr2.114/evm.TU.chr2.278/evm.TU.chr2.299/evm.TU.chr2.630/evm.TU.chr2.639/evm.TU.chr2.641/evm.TU.chr2.710/evm.TU.chr2.1224/evm.TU.chr2.1506/evm.TU.chr2.1508/ev…	119
P4 vs.P3	BP	GO:0043044	ATP-dependent chromatin remodeling	12/3622	18/10255	0.00666344	0.999996	0.999996	evm.TU.chr1.1207/evm.TU.chr1.1271/evm.TU.chr4.1199/evm.TU.chr4.1233/evm.TU.chr4.1362/evm.TU.chr4.1364/evm.TU.chr4.1363/evm.TU.chr4.3069/evm.TU.chr5.3048/evm.TU.chr6.138/evm.TU.chr7.1186/evm.TU.chr7.2668	12
P4 vs.P3	BP	GO:0048825	cotyledon development	20/3622	35/10255	0.00672116	0.999996	0.999996	evm.TU.chr1.300/evm.TU.chr1.2265_evm.TU.chr1.2266/evm.TU.chr2.70/evm.TU.chr2.2569/evm.TU.chr2.3204/evm.TU.chr2.3573/evm.TU.chr3.250/evm.TU.chr3.728/evm.TU.chr3.834/evm.TU.chr3.1327/evm.TU.chr3.1547/evm.TU.chr3.3229/evm.TU.chr4.2374/evm.TU.chr4.2405/evm.TU.chr5.356/evm.TU.chr5.1600/evm.TU.chr6.698/evm.TU.chr6.922/evm.TU.chr6.2682/evm.TU.chr7.2500	20
P4 vs.P3	BP	GO:0009631	cold acclimation	21/3622	38/10255	0.00923155	0.999996	0.999996	evm.TU.chr1.674/evm.TU.chr1.1020/evm.TU.chr1.1108/evm.TU.chr1.1110/evm.TU.chr1.1538/evm.TU.chr2.712/evm.TU.chr2.757/evm.TU.chr2.2264/evm.TU.chr2.2362/evm.TU.chr3.59/evm.TU.chr3.2397/evm.TU.chr3.2398/evm.TU.chr3.3614/evm.TU.chr3.3618/evm.TU.chr4.1066/evm.TU.chr4.1319/evm.TU.chr4.2185/evm.TU.chr5.2858/evm.TU.chr6.3135/evm.TU.chr6.3599/evm.TU.chr7.2327	21
P4 vs.P3	BP	GO:0031098	stress-activated protein kinase signaling cascade	24/3622	45/10255	0.00989593	0.999996	0.999996	evm.TU.chr0.349/evm.TU.chr1.674/evm.TU.chr2.1126/evm.TU.chr2.2264/evm.TU.chr2.3049/evm.TU.chr2.3050/evm.TU.chr2.3540/evm.TU.chr3.169/evm.TU.chr3.2860/evm.TU.chr3.3195/evm.TU.chr3.3614/evm.TU.chr3.3618/evm.TU.chr3.3622/evm.TU.chr4.289/evm.TU.chr4.477/evm.TU.chr4.2516/evm.TU.chr4.3130/evm.TU.chr5.1636/evm.TU.chr5.1637/evm.TU.chr5.2858/evm.TU.chr6.138/evm.TU.chr6.3170/evm.TU.chr6.4180/evm.TU.chr6.42…	24
P4 vs.P3	MF	GO:0004175	endopeptidase activity	74/3122	147/8833	0.000120356	0.0776294	0.0776294	evm.TU.chr0.354/evm.TU.chr1.754/evm.TU.chr1.962/evm.TU.chr1.963/evm.TU.chr1.1305/evm.TU.chr1.1409/evm.TU.chr1.1481/evm.TU.chr1.1492/evm.TU.chr1.1634/evm.TU.chr1.1825/evm.TU.chr1.2397/evm.TU.chr1.2551/evm.TU.chr2.502/evm.TU.chr2.788/evm.TU.chr2.1720/evm.TU.chr2.2002/evm.TU.chr2.2003/evm.TU.chr2.2878_evm.TU.chr2.2879/evm.TU.chr2.2902/evm.TU.chr2.2912/evm.TU.chr2.3246/evm.TU.chr3.601/evm.TU.chr3.670…	74
P4 vs.P3	MF	GO:0004519	endonuclease activity	207/3122	483/8833	0.000267352	0.086221	0.086221	evm.TU.chr0.312/evm.TU.chr0.343/evm.TU.chr0.345/evm.TU.chr1.123/evm.TU.chr1.326/evm.TU.chr1.513/evm.TU.chr1.675/evm.TU.chr1.915/evm.TU.chr1.1084/evm.TU.chr1.1107/evm.TU.chr1.1218/evm.TU.chr1.1253/evm.TU.chr1.1315/evm.TU.chr1.1473/evm.TU.chr1.1500/evm.TU.chr1.1582/evm.TU.chr1.1585/evm.TU.chr1.1591/evm.TU.chr1.1800/evm.TU.chr1.2192/evm.TU.chr1.2206/evm.TU.chr1.2369/evm.TU.chr1.2376/evm.TU.chr1.2451…	207
P4 vs.P3	MF	GO:0030599	pectinesterase activity	19/3122	31/8833	0.00281844	0.448103	0.448103	evm.TU.chr1.821/evm.TU.chr1.822/evm.TU.chr1.823/evm.TU.chr1.1007/evm.TU.chr1.2003/evm.TU.chr4.958/evm.TU.chr4.1692/evm.TU.chr4.1693/evm.TU.chr4.1694/evm.TU.chr4.1802/evm.TU.chr4.2889/evm.TU.chr5.1354/evm.TU.chr5.2656/evm.TU.chr5.2657/evm.TU.chr5.2658/evm.TU.chr7.343/evm.TU.chr7.917/evm.TU.chr7.918/evm.TU.chr7.2549	19
P4 vs.P3	MF	GO:0052689	carboxylic ester hydrolase activity	50/3122	104/8833	0.00486412	0.448103	0.448103	evm.TU.chr0.363/evm.TU.chr0.595/evm.TU.chr1.760/evm.TU.chr1.821/evm.TU.chr1.822/evm.TU.chr1.823/evm.TU.chr1.1007/evm.TU.chr1.1354/evm.TU.chr1.1578/evm.TU.chr1.2003/evm.TU.chr2.373/evm.TU.chr2.480/evm.TU.chr2.483/evm.TU.chr2.766/evm.TU.chr2.767/evm.TU.chr2.769/evm.TU.chr2.1558/evm.TU.chr2.1811/evm.TU.chr2.1810/evm.TU.chr2.1922/evm.TU.chr2.2536/evm.TU.chr3.114/evm.TU.chr3.242/evm.TU.chr3.3709/evm.T…	50
P4 vs.P3	MF	GO:0046906	tetrapyrrole binding	16/3122	26/8833	0.00570556	0.448103	0.448103	evm.TU.chr1.265/evm.TU.chr1.774/evm.TU.chr1.2218/evm.TU.chr1.2564/evm.TU.chr2.3588/evm.TU.chr3.2491/evm.TU.chr3.3103/evm.TU.chr3.3557/evm.TU.chr5.1604/evm.TU.chr5.3191/evm.TU.chr5.3398/evm.TU.chr6.2772/evm.TU.chr6.3365/evm.TU.chr6.3371/evm.TU.chr6.4277/evm.TU.chr7.1560	16
P4 vs.P3	MF	GO:0047262	polygalacturonate 4-alpha-galacturonosyltransferase activity	11/3122	16/8833	0.00670126	0.448103	0.448103	evm.TU.chr1.1247/evm.TU.chr2.1895/evm.TU.chr2.3503/evm.TU.chr3.13/evm.TU.chr4.1410/evm.TU.chr4.2379/evm.TU.chr4.3004/evm.TU.chr6.682/evm.TU.chr6.3203/evm.TU.chr6.4091/evm.TU.chr7.1017	11
P4 vs.P3	MF	GO:0008194	UDP-glycosyltransferase activity	78/3122	175/8833	0.00680974	0.448103	0.448103	evm.TU.chr1.666/evm.TU.chr1.667/evm.TU.chr1.1118/evm.TU.chr1.1241/evm.TU.chr1.1247/evm.TU.chr1.1440/evm.TU.chr1.1462/evm.TU.chr1.1653/evm.TU.chr1.1783/evm.TU.chr1.2153/evm.TU.chr1.2231/evm.TU.chr2.178/evm.TU.chr2.1895/evm.TU.chr2.2184/evm.TU.chr2.2960/evm.TU.chr2.3503/evm.TU.chr3.13/evm.TU.chr3.602/evm.TU.chr3.1026/evm.TU.chr3.1027/evm.TU.chr3.2263/evm.TU.chr3.2459/evm.TU.chr3.2460/evm.TU.chr3.27…	78
P4 vs.P3	MF	GO:0004497	monooxygenase activity	66/3122	145/8833	0.00691512	0.448103	0.448103	evm.TU.chr0.413/evm.TU.chr1.1198/evm.TU.chr1.1581/evm.TU.chr1.1970/evm.TU.chr1.2379/evm.TU.chr1.2531/evm.TU.chr2.559/evm.TU.chr2.562/evm.TU.chr2.1238/evm.TU.chr2.1328/evm.TU.chr2.1590/evm.TU.chr2.1752/evm.TU.chr2.2340/evm.TU.chr2.2665/evm.TU.chr2.3477/evm.TU.chr2.3517/evm.TU.chr2.3521/evm.TU.chr2.3522/evm.TU.chr2.3524/evm.TU.chr2.3526/evm.TU.chr3.699/evm.TU.chr3.1256/evm.TU.chr3.1418/evm.TU.chr3.…	66
P4 vs.P3	MF	GO:0004190	aspartic-type endopeptidase activity	24/3122	44/8833	0.00694733	0.448103	0.448103	evm.TU.chr1.962/evm.TU.chr1.963/evm.TU.chr1.1481/evm.TU.chr2.2002/evm.TU.chr2.2003/evm.TU.chr2.2878_evm.TU.chr2.2879/evm.TU.chr2.2902/evm.TU.chr3.1140/evm.TU.chr3.2116/evm.TU.chr3.2206/evm.TU.chr4.1264/evm.TU.chr4.3170/evm.TU.chr5.1135/evm.TU.chr5.1228/evm.TU.chr5.1742/evm.TU.chr5.1762/evm.TU.chr5.2661/evm.TU.chr6.401/evm.TU.chr6.1051/evm.TU.chr6.1312/evm.TU.chr6.2247/evm.TU.chr7.669/evm.TU.chr7.…	24
P4 vs.P3	MF	GO:0070001	aspartic-type peptidase activity	24/3122	44/8833	0.00694733	0.448103	0.448103	evm.TU.chr1.962/evm.TU.chr1.963/evm.TU.chr1.1481/evm.TU.chr2.2002/evm.TU.chr2.2003/evm.TU.chr2.2878_evm.TU.chr2.2879/evm.TU.chr2.2902/evm.TU.chr3.1140/evm.TU.chr3.2116/evm.TU.chr3.2206/evm.TU.chr4.1264/evm.TU.chr4.3170/evm.TU.chr5.1135/evm.TU.chr5.1228/evm.TU.chr5.1742/evm.TU.chr5.1762/evm.TU.chr5.2661/evm.TU.chr6.401/evm.TU.chr6.1051/evm.TU.chr6.1312/evm.TU.chr6.2247/evm.TU.chr7.669/evm.TU.chr7.…	24
P5 vs.P4	BP	GO:0007389	pattern specification process	135/5138	207/10255	6.64972e-06	0.0179476	0.0174363	evm.TU.chr0.758/evm.TU.chr1.123/evm.TU.chr1.147/evm.TU.chr1.329/evm.TU.chr1.354/evm.TU.chr1.674/evm.TU.chr1.841/evm.TU.chr1.1002/evm.TU.chr1.1345/evm.TU.chr1.1429/evm.TU.chr1.1440/evm.TU.chr1.1530/evm.TU.chr1.1661/evm.TU.chr1.2000_evm.TU.chr1.2001/evm.TU.chr1.2002/evm.TU.chr1.2064/evm.TU.chr1.2265_evm.TU.chr1.2266/evm.TU.chr2.70/evm.TU.chr2.299/evm.TU.chr2.1650/evm.TU.chr2.2076/evm.TU.chr2.2241/e…	135
P5 vs.P4	BP	GO:0003002	regionalization	104/5138	162/10255	0.000186112	0.147774	0.143564	evm.TU.chr1.123/evm.TU.chr1.329/evm.TU.chr1.354/evm.TU.chr1.674/evm.TU.chr1.841/evm.TU.chr1.1002/evm.TU.chr1.1345/evm.TU.chr1.1429/evm.TU.chr1.1440/evm.TU.chr1.1530/evm.TU.chr1.1661/evm.TU.chr1.2000_evm.TU.chr1.2001/evm.TU.chr1.2002/evm.TU.chr1.2064/evm.TU.chr1.2265_evm.TU.chr1.2266/evm.TU.chr2.70/evm.TU.chr2.299/evm.TU.chr2.1650/evm.TU.chr2.2076/evm.TU.chr2.2570/evm.TU.chr2.2827/evm.TU.chr2.3172…	104
P5 vs.P4	BP	GO:0010208	pollen wall assembly	32/5138	41/10255	0.000220458	0.147774	0.143564	evm.TU.chr1.2027/evm.TU.chr1.2151/evm.TU.chr1.2269/evm.TU.chr1.2644/evm.TU.chr2.1506/evm.TU.chr2.1508/evm.TU.chr2.2472/evm.TU.chr2.3080/evm.TU.chr2.3201/evm.TU.chr3.1061/evm.TU.chr3.3514/evm.TU.chr4.1042/evm.TU.chr4.2632/evm.TU.chr4.2659/evm.TU.chr4.3044/evm.TU.chr5.23/evm.TU.chr5.677/evm.TU.chr5.678/evm.TU.chr5.806/evm.TU.chr5.2048/evm.TU.chr5.2873/evm.TU.chr5.2874/evm.TU.chr5.3074/evm.TU.chr6.9…	32
P5 vs.P4	BP	GO:0085029	extracellular matrix assembly	32/5138	41/10255	0.000220458	0.147774	0.143564	evm.TU.chr1.2027/evm.TU.chr1.2151/evm.TU.chr1.2269/evm.TU.chr1.2644/evm.TU.chr2.1506/evm.TU.chr2.1508/evm.TU.chr2.2472/evm.TU.chr2.3080/evm.TU.chr2.3201/evm.TU.chr3.1061/evm.TU.chr3.3514/evm.TU.chr4.1042/evm.TU.chr4.2632/evm.TU.chr4.2659/evm.TU.chr4.3044/evm.TU.chr5.23/evm.TU.chr5.677/evm.TU.chr5.678/evm.TU.chr5.806/evm.TU.chr5.2048/evm.TU.chr5.2873/evm.TU.chr5.2874/evm.TU.chr5.3074/evm.TU.chr6.9…	32
P5 vs.P4	BP	GO:0051170	import into nucleus	40/5138	54/10255	0.000273757	0.147774	0.143564	evm.TU.chr1.1041/evm.TU.chr1.1313/evm.TU.chr2.920/evm.TU.chr2.1268/evm.TU.chr2.2056/evm.TU.chr3.329/evm.TU.chr3.2887/evm.TU.chr3.3710/evm.TU.chr4.2027/evm.TU.chr4.2294_evm.TU.chr4.2295/evm.TU.chr4.2421/evm.TU.chr4.2422/evm.TU.chr4.2465/evm.TU.chr4.2468/evm.TU.chr4.2469/evm.TU.chr4.2859/evm.TU.chr5.126/evm.TU.chr5.953/evm.TU.chr5.1058/evm.TU.chr5.1423/evm.TU.chr5.2037/evm.TU.chr5.2680/evm.TU.chr5.…	40
P5 vs.P4	BP	GO:0006607	NLS-bearing protein import into nucleus	14/5138	15/10255	0.000497743	0.174578	0.169605	evm.TU.chr1.1041/evm.TU.chr2.1268/evm.TU.chr3.2887/evm.TU.chr3.3710/evm.TU.chr4.2027/evm.TU.chr4.2465/evm.TU.chr5.1058/evm.TU.chr5.3066/evm.TU.chr5.3375/evm.TU.chr6.530/evm.TU.chr6.582/evm.TU.chr6.824/evm.TU.chr6.2748/evm.TU.chr6.3703	14
P5 vs.P4	BP	GO:0006606	protein import into nucleus	38/5138	52/10255	0.000611549	0.174578	0.169605	evm.TU.chr1.1041/evm.TU.chr1.1313/evm.TU.chr2.1268/evm.TU.chr2.2056/evm.TU.chr3.329/evm.TU.chr3.2887/evm.TU.chr3.3710/evm.TU.chr4.2027/evm.TU.chr4.2294_evm.TU.chr4.2295/evm.TU.chr4.2421/evm.TU.chr4.2422/evm.TU.chr4.2465/evm.TU.chr4.2468/evm.TU.chr4.2469/evm.TU.chr4.2859/evm.TU.chr5.126/evm.TU.chr5.953/evm.TU.chr5.1058/evm.TU.chr5.1423/evm.TU.chr5.2037/evm.TU.chr5.2680/evm.TU.chr5.2681/evm.TU.chr5…	38
P5 vs.P4	BP	GO:1901983	regulation of protein acetylation	20/5138	24/10255	0.000788794	0.174578	0.169605	evm.TU.chr1.1199/evm.TU.chr2.785/evm.TU.chr2.861/evm.TU.chr2.1690/evm.TU.chr3.59/evm.TU.chr3.140/evm.TU.chr3.139/evm.TU.chr3.825/evm.TU.chr3.3700/evm.TU.chr4.1113/evm.TU.chr4.1365/evm.TU.chr4.1366/evm.TU.chr5.635/evm.TU.chr5.636/evm.TU.chr5.2133/evm.TU.chr5.3222/evm.TU.chr6.3429/evm.TU.chr6.3599/evm.TU.chr6.4026/evm.TU.chr7.2444	20
P5 vs.P4	BP	GO:2000756	regulation of peptidyl-lysine acetylation	20/5138	24/10255	0.000788794	0.174578	0.169605	evm.TU.chr1.1199/evm.TU.chr2.785/evm.TU.chr2.861/evm.TU.chr2.1690/evm.TU.chr3.59/evm.TU.chr3.140/evm.TU.chr3.139/evm.TU.chr3.825/evm.TU.chr3.3700/evm.TU.chr4.1113/evm.TU.chr4.1365/evm.TU.chr4.1366/evm.TU.chr5.635/evm.TU.chr5.636/evm.TU.chr5.2133/evm.TU.chr5.3222/evm.TU.chr6.3429/evm.TU.chr6.3599/evm.TU.chr6.4026/evm.TU.chr7.2444	20
P5 vs.P4	BP	GO:0034504	protein localization to nucleus	45/5138	64/10255	0.000799223	0.174578	0.169605	evm.TU.chr1.1041/evm.TU.chr1.1070/evm.TU.chr1.1313/evm.TU.chr2.1268/evm.TU.chr2.2056/evm.TU.chr2.3371/evm.TU.chr3.329/evm.TU.chr3.744/evm.TU.chr3.2887/evm.TU.chr3.3710/evm.TU.chr4.2027/evm.TU.chr4.2294_evm.TU.chr4.2295/evm.TU.chr4.2421/evm.TU.chr4.2422/evm.TU.chr4.2465/evm.TU.chr4.2468/evm.TU.chr4.2469/evm.TU.chr4.2655/evm.TU.chr4.2859/evm.TU.chr5.126/evm.TU.chr5.953/evm.TU.chr5.1058/evm.TU.chr5.…	45
P5 vs.P4	BP	GO:0048366	leaf development	202/5138	345/10255	0.000831981	0.174578	0.169605	evm.TU.chr1.23/evm.TU.chr1.58/evm.TU.chr1.83/evm.TU.chr1.300/evm.TU.chr1.329/evm.TU.chr1.502/evm.TU.chr1.535/evm.TU.chr1.701/evm.TU.chr1.785/evm.TU.chr1.801/evm.TU.chr1.970/evm.TU.chr1.1009/evm.TU.chr1.1078_evm.TU.chr1.1079/evm.TU.chr1.1257/evm.TU.chr1.1345/evm.TU.chr1.1530/evm.TU.chr1.1644/evm.TU.chr1.1825/evm.TU.chr1.1940/evm.TU.chr1.2063/evm.TU.chr1.2064/evm.TU.chr1.2190/evm.TU.chr1.2201/evm.T…	202
P5 vs.P4	BP	GO:0048646	anatomical structure formation involved in morphogenesis	166/5138	279/10255	0.000874392	0.174578	0.169605	evm.TU.chr0.284/evm.TU.chr0.422/evm.TU.chr0.510/evm.TU.chr0.758/evm.TU.chr1.249/evm.TU.chr1.371/evm.TU.chr1.628/evm.TU.chr1.785/evm.TU.chr1.804/evm.TU.chr1.806/evm.TU.chr1.865/evm.TU.chr1.1009/evm.TU.chr1.1038/evm.TU.chr1.1429/evm.TU.chr1.1661/evm.TU.chr1.2027/evm.TU.chr1.2151/evm.TU.chr1.2269/evm.TU.chr1.2295/evm.TU.chr1.2644/evm.TU.chr2.299/evm.TU.chr2.710/evm.TU.chr2.759/evm.TU.chr2.760/evm.TU…	166
P5 vs.P4	BP	GO:0030198	extracellular matrix organization	37/5138	51/10255	0.000905557	0.174578	0.169605	evm.TU.chr1.1434/evm.TU.chr1.2027/evm.TU.chr1.2151/evm.TU.chr1.2269/evm.TU.chr1.2644/evm.TU.chr2.1506/evm.TU.chr2.1508/evm.TU.chr2.2203_evm.TU.chr2.2204/evm.TU.chr2.2472/evm.TU.chr2.2916/evm.TU.chr2.3080/evm.TU.chr2.3201/evm.TU.chr3.1061/evm.TU.chr3.3514/evm.TU.chr4.1042/evm.TU.chr4.2632/evm.TU.chr4.2659/evm.TU.chr4.3044/evm.TU.chr5.23/evm.TU.chr5.677/evm.TU.chr5.678/evm.TU.chr5.806/evm.TU.chr5.1…	37
P5 vs.P4	BP	GO:0043062	extracellular structure organization	37/5138	51/10255	0.000905557	0.174578	0.169605	evm.TU.chr1.1434/evm.TU.chr1.2027/evm.TU.chr1.2151/evm.TU.chr1.2269/evm.TU.chr1.2644/evm.TU.chr2.1506/evm.TU.chr2.1508/evm.TU.chr2.2203_evm.TU.chr2.2204/evm.TU.chr2.2472/evm.TU.chr2.2916/evm.TU.chr2.3080/evm.TU.chr2.3201/evm.TU.chr3.1061/evm.TU.chr3.3514/evm.TU.chr4.1042/evm.TU.chr4.2632/evm.TU.chr4.2659/evm.TU.chr4.3044/evm.TU.chr5.23/evm.TU.chr5.677/evm.TU.chr5.678/evm.TU.chr5.806/evm.TU.chr5.1…	37
P5 vs.P4	BP	GO:0090558	plant epidermis development	136/5138	225/10255	0.00103675	0.186546	0.181232	evm.TU.chr0.729/evm.TU.chr1.100/evm.TU.chr1.218/evm.TU.chr1.311/evm.TU.chr1.731/evm.TU.chr1.841/evm.TU.chr1.900/evm.TU.chr1.953/evm.TU.chr1.1009/evm.TU.chr1.1319/evm.TU.chr1.1323/evm.TU.chr1.1645/evm.TU.chr1.1707/evm.TU.chr1.2021/evm.TU.chr1.2063/evm.TU.chr1.2094/evm.TU.chr1.2228/evm.TU.chr1.2300/evm.TU.chr1.2679_evm.TU.chr1.2680/evm.TU.chr2.43/evm.TU.chr2.299/evm.TU.chr2.413/evm.TU.chr2.1720/evm…	136
P5 vs.P4	BP	GO:0010584	pollen exine formation	23/5138	29/10255	0.00118393	0.199092	0.19342	evm.TU.chr1.2269/evm.TU.chr1.2644/evm.TU.chr2.1506/evm.TU.chr2.1508/evm.TU.chr2.3080/evm.TU.chr2.3201/evm.TU.chr3.1061/evm.TU.chr3.3514/evm.TU.chr4.1042/evm.TU.chr4.2632/evm.TU.chr4.2659/evm.TU.chr5.23/evm.TU.chr5.677/evm.TU.chr5.678/evm.TU.chr5.806/evm.TU.chr5.2048/evm.TU.chr6.931/evm.TU.chr6.2575/evm.TU.chr7.1336/evm.TU.chr7.1755/evm.TU.chr7.1756/evm.TU.chr7.1906/evm.TU.chr7.2704	23
P5 vs.P4	BP	GO:0035065	regulation of histone acetylation	19/5138	23/10255	0.0013274	0.199092	0.19342	evm.TU.chr1.1199/evm.TU.chr2.785/evm.TU.chr2.861/evm.TU.chr2.1690/evm.TU.chr3.59/evm.TU.chr3.140/evm.TU.chr3.139/evm.TU.chr3.825/evm.TU.chr3.3700/evm.TU.chr4.1113/evm.TU.chr4.1365/evm.TU.chr4.1366/evm.TU.chr5.635/evm.TU.chr5.636/evm.TU.chr5.2133/evm.TU.chr5.3222/evm.TU.chr6.3429/evm.TU.chr6.4026/evm.TU.chr7.2444	19
P5 vs.P4	BP	GO:0007568	aging	100/5138	161/10255	0.00132777	0.199092	0.19342	evm.TU.chr1.23/evm.TU.chr1.83/evm.TU.chr1.502/evm.TU.chr1.532/evm.TU.chr1.535/evm.TU.chr1.613/evm.TU.chr1.701/evm.TU.chr1.801/evm.TU.chr1.935/evm.TU.chr1.970/evm.TU.chr1.1009/evm.TU.chr1.1825/evm.TU.chr1.1925/evm.TU.chr1.2063/evm.TU.chr1.2201/evm.TU.chr1.2248/evm.TU.chr1.2397/evm.TU.chr1.2679_evm.TU.chr1.2680/evm.TU.chr2.458/evm.TU.chr2.2161/evm.TU.chr2.2162/evm.TU.chr2.2231/evm.TU.chr2.2245/evm.…	100
P5 vs.P4	BP	GO:0010026	trichome differentiation	64/5138	98/10255	0.00162683	0.231095	0.224511	evm.TU.chr0.729/evm.TU.chr1.218/evm.TU.chr1.731/evm.TU.chr1.841/evm.TU.chr1.1707/evm.TU.chr1.2063/evm.TU.chr1.2094/evm.TU.chr1.2679_evm.TU.chr1.2680/evm.TU.chr2.43/evm.TU.chr2.299/evm.TU.chr2.1858/evm.TU.chr2.1859/evm.TU.chr2.1918/evm.TU.chr2.2924/evm.TU.chr2.2925/evm.TU.chr3.1117_evm.TU.chr3.1118/evm.TU.chr3.1129/evm.TU.chr3.2211/evm.TU.chr3.2424/evm.TU.chr3.2998/evm.TU.chr3.3356/evm.TU.chr3.344…	64
P5 vs.P4	BP	GO:0010371	regulation of gibberellin biosynthetic process	12/5138	13/10255	0.00173894	0.233828	0.227167	evm.TU.chr1.1628/evm.TU.chr2.2459/evm.TU.chr2.2460/evm.TU.chr2.2461/evm.TU.chr2.2755/evm.TU.chr2.2874/evm.TU.chr4.1255/evm.TU.chr5.129/evm.TU.chr5.918/evm.TU.chr5.917/evm.TU.chr6.4418/evm.TU.chr7.1354	12
P5 vs.P4	BP	GO:1905268	negative regulation of chromatin organization	22/5138	28/10255	0.00190067	0.233828	0.227167	evm.TU.chr1.198/evm.TU.chr1.199/evm.TU.chr1.1199/evm.TU.chr1.2542/evm.TU.chr2.785/evm.TU.chr2.1690/evm.TU.chr3.140/evm.TU.chr3.139/evm.TU.chr3.400/evm.TU.chr3.725/evm.TU.chr3.825/evm.TU.chr3.2727/evm.TU.chr3.3700/evm.TU.chr4.425/evm.TU.chr4.1113/evm.TU.chr5.635/evm.TU.chr5.636/evm.TU.chr5.1508/evm.TU.chr5.3222/evm.TU.chr6.1402/evm.TU.chr6.4026/evm.TU.chr7.131	22
P5 vs.P4	BP	GO:0072329	monocarboxylic acid catabolic process	38/5138	54/10255	0.00196525	0.233828	0.227167	evm.TU.chr1.344/evm.TU.chr1.463/evm.TU.chr1.2298/evm.TU.chr2.134/evm.TU.chr2.1806/evm.TU.chr2.2147/evm.TU.chr2.2673/evm.TU.chr2.3088/evm.TU.chr2.3089/evm.TU.chr3.32/evm.TU.chr3.106/evm.TU.chr3.1012/evm.TU.chr3.1160/evm.TU.chr3.1792/evm.TU.chr3.2556/evm.TU.chr3.2705/evm.TU.chr4.313/evm.TU.chr4.488/evm.TU.chr4.1094/evm.TU.chr4.1710/evm.TU.chr4.1940/evm.TU.chr5.967/evm.TU.chr5.2310/evm.TU.chr5.2785/…	38
P5 vs.P4	BP	GO:0010016	shoot system morphogenesis	102/5138	166/10255	0.00199261	0.233828	0.227167	evm.TU.chr1.222/evm.TU.chr1.1038/evm.TU.chr1.1078_evm.TU.chr1.1079/evm.TU.chr1.1257/evm.TU.chr1.1319/evm.TU.chr1.1345/evm.TU.chr1.1645/evm.TU.chr1.2064/evm.TU.chr1.2190/evm.TU.chr1.2228/evm.TU.chr1.2265_evm.TU.chr1.2266/evm.TU.chr1.2295/evm.TU.chr2.70/evm.TU.chr2.299/evm.TU.chr2.1432/evm.TU.chr2.1720/evm.TU.chr2.1788/evm.TU.chr2.2076/evm.TU.chr2.2405/evm.TU.chr2.2456/evm.TU.chr2.2852/evm.TU.chr2.…	102
P5 vs.P4	BP	GO:0010150	leaf senescence	80/5138	127/10255	0.00220287	0.243578	0.236639	evm.TU.chr1.23/evm.TU.chr1.83/evm.TU.chr1.502/evm.TU.chr1.535/evm.TU.chr1.701/evm.TU.chr1.801/evm.TU.chr1.970/evm.TU.chr1.1009/evm.TU.chr1.1825/evm.TU.chr1.2063/evm.TU.chr1.2201/evm.TU.chr1.2248/evm.TU.chr1.2397/evm.TU.chr1.2679_evm.TU.chr1.2680/evm.TU.chr2.458/evm.TU.chr2.2161/evm.TU.chr2.2162/evm.TU.chr2.2231/evm.TU.chr2.2245/evm.TU.chr2.2248/evm.TU.chr2.2370/evm.TU.chr2.2679/evm.TU.chr2.2786/e…	80
P5 vs.P4	BP	GO:0030308	negative regulation of cell growth	16/5138	19/10255	0.00225619	0.243578	0.236639	evm.TU.chr1.1726/evm.TU.chr2.1453/evm.TU.chr2.3448/evm.TU.chr3.1110/evm.TU.chr3.2661/evm.TU.chr4.884/evm.TU.chr4.918/evm.TU.chr4.919/evm.TU.chr5.940/evm.TU.chr5.939/evm.TU.chr5.1527/evm.TU.chr6.738/evm.TU.chr6.3097/evm.TU.chr6.3865/evm.TU.chr6.3866/evm.TU.chr6.3867	16
P5 vs.P4	BP	GO:0019216	regulation of lipid metabolic process	50/5138	75/10255	0.00267592	0.277781	0.269867	evm.TU.chr0.362/evm.TU.chr0.626/evm.TU.chr1.364/evm.TU.chr1.463/evm.TU.chr1.1628/evm.TU.chr2.134/evm.TU.chr2.493/evm.TU.chr2.511/evm.TU.chr2.1690/evm.TU.chr2.1741/evm.TU.chr2.2459/evm.TU.chr2.2460/evm.TU.chr2.2461/evm.TU.chr2.2755/evm.TU.chr2.2874/evm.TU.chr2.2888/evm.TU.chr2.3177/evm.TU.chr3.445/evm.TU.chr3.515/evm.TU.chr3.825/evm.TU.chr3.1014/evm.TU.chr3.3083/evm.TU.chr4.1255/evm.TU.chr4.1869/e…	50
P5 vs.P4	BP	GO:0034612	response to tumor necrosis factor	11/5138	12/10255	0.00322608	0.319167	0.310074	evm.TU.chr1.532/evm.TU.chr3.370/evm.TU.chr3.744/evm.TU.chr4.2799/evm.TU.chr5.2037/evm.TU.chr6.1564/evm.TU.chr6.3287/evm.TU.chr6.3654/evm.TU.chr6.3655/evm.TU.chr6.3657/evm.TU.chr6.3656	11
P5 vs.P4	BP	GO:0048827	phyllome development	270/5138	480/10255	0.00331111	0.319167	0.310074	evm.TU.chr1.23/evm.TU.chr1.58/evm.TU.chr1.83/evm.TU.chr1.300/evm.TU.chr1.329/evm.TU.chr1.502/evm.TU.chr1.535/evm.TU.chr1.701/evm.TU.chr1.720/evm.TU.chr1.721/evm.TU.chr1.785/evm.TU.chr1.801/evm.TU.chr1.970/evm.TU.chr1.1009/evm.TU.chr1.1038/evm.TU.chr1.1078_evm.TU.chr1.1079/evm.TU.chr1.1086/evm.TU.chr1.1257/evm.TU.chr1.1345/evm.TU.chr1.1429/evm.TU.chr1.1530/evm.TU.chr1.1644/evm.TU.chr1.1825/evm.TU.…	270
P5 vs.P4	BP	GO:0060341	regulation of cellular localization	65/5138	102/10255	0.00368333	0.327527	0.318196	evm.TU.chr1.8/evm.TU.chr1.79/evm.TU.chr1.97/evm.TU.chr1.133/evm.TU.chr1.198/evm.TU.chr1.199/evm.TU.chr1.339/evm.TU.chr1.395/evm.TU.chr1.523/evm.TU.chr1.813/evm.TU.chr1.1070/evm.TU.chr1.1951/evm.TU.chr1.2315/evm.TU.chr1.2542/evm.TU.chr2.684/evm.TU.chr2.1713/evm.TU.chr2.1745/evm.TU.chr2.1858/evm.TU.chr2.1859/evm.TU.chr2.1918/evm.TU.chr2.2074/evm.TU.chr2.2082/evm.TU.chr2.3148/evm.TU.chr2.3371/evm.TU…	65
P5 vs.P4	BP	GO:0045931	positive regulation of mitotic cell cycle	15/5138	18/10255	0.00384013	0.327527	0.318196	evm.TU.chr1.604/evm.TU.chr1.1041/evm.TU.chr1.1925/evm.TU.chr2.895/evm.TU.chr2.1882/evm.TU.chr2.3172/evm.TU.chr2.3495/evm.TU.chr3.370/evm.TU.chr3.2566/evm.TU.chr5.1855/evm.TU.chr5.1856/evm.TU.chr5.2826/evm.TU.chr6.1780/evm.TU.chr6.3608/evm.TU.chr6.4325	15
P5 vs.P4	BP	GO:0046890	regulation of lipid biosynthetic process	36/5138	52/10255	0.00398775	0.327527	0.318196	evm.TU.chr0.626/evm.TU.chr1.364/evm.TU.chr1.463/evm.TU.chr1.1628/evm.TU.chr2.493/evm.TU.chr2.511/evm.TU.chr2.1690/evm.TU.chr2.2459/evm.TU.chr2.2460/evm.TU.chr2.2461/evm.TU.chr2.2755/evm.TU.chr2.2874/evm.TU.chr2.3177/evm.TU.chr3.825/evm.TU.chr3.1014/evm.TU.chr4.1255/evm.TU.chr4.1869/evm.TU.chr5.129/evm.TU.chr5.918/evm.TU.chr5.917/evm.TU.chr5.1005/evm.TU.chr5.1377/evm.TU.chr5.2355/evm.TU.chr5.3222/…	36
P5 vs.P4	BP	GO:0006913	nucleocytoplasmic transport	75/5138	120/10255	0.00400459	0.327527	0.318196	evm.TU.chr0.36/evm.TU.chr1.198/evm.TU.chr1.199/evm.TU.chr1.284/evm.TU.chr1.604/evm.TU.chr1.1039/evm.TU.chr1.1041/evm.TU.chr1.1207/evm.TU.chr1.1313/evm.TU.chr1.2542/evm.TU.chr2.920/evm.TU.chr2.1167/evm.TU.chr2.1268/evm.TU.chr2.2056/evm.TU.chr2.2409/evm.TU.chr2.2946/evm.TU.chr3.329/evm.TU.chr3.662/evm.TU.chr3.792/evm.TU.chr3.1113/evm.TU.chr3.1640/evm.TU.chr3.1678/evm.TU.chr3.2887/evm.TU.chr3.3103/e…	75
P5 vs.P4	BP	GO:0051169	nuclear transport	75/5138	120/10255	0.00400459	0.327527	0.318196	evm.TU.chr0.36/evm.TU.chr1.198/evm.TU.chr1.199/evm.TU.chr1.284/evm.TU.chr1.604/evm.TU.chr1.1039/evm.TU.chr1.1041/evm.TU.chr1.1207/evm.TU.chr1.1313/evm.TU.chr1.2542/evm.TU.chr2.920/evm.TU.chr2.1167/evm.TU.chr2.1268/evm.TU.chr2.2056/evm.TU.chr2.2409/evm.TU.chr2.2946/evm.TU.chr3.329/evm.TU.chr3.662/evm.TU.chr3.792/evm.TU.chr3.1113/evm.TU.chr3.1640/evm.TU.chr3.1678/evm.TU.chr3.2887/evm.TU.chr3.3103/e…	75
P5 vs.P4	BP	GO:0090693	plant organ senescence	81/5138	131/10255	0.00433992	0.344513	0.334698	evm.TU.chr1.23/evm.TU.chr1.83/evm.TU.chr1.502/evm.TU.chr1.535/evm.TU.chr1.613/evm.TU.chr1.701/evm.TU.chr1.801/evm.TU.chr1.970/evm.TU.chr1.1009/evm.TU.chr1.1825/evm.TU.chr1.2063/evm.TU.chr1.2201/evm.TU.chr1.2248/evm.TU.chr1.2397/evm.TU.chr1.2679_evm.TU.chr1.2680/evm.TU.chr2.458/evm.TU.chr2.2161/evm.TU.chr2.2162/evm.TU.chr2.2231/evm.TU.chr2.2245/evm.TU.chr2.2248/evm.TU.chr2.2370/evm.TU.chr2.2679/ev…	81
P5 vs.P4	BP	GO:0016042	lipid catabolic process	68/5138	108/10255	0.00463035	0.357066	0.346893	evm.TU.chr0.362/evm.TU.chr0.730/evm.TU.chr1.344/evm.TU.chr1.463/evm.TU.chr1.1578/evm.TU.chr1.1628/evm.TU.chr1.1765/evm.TU.chr1.2298/evm.TU.chr2.134/evm.TU.chr2.1597/evm.TU.chr2.1806/evm.TU.chr2.1922/evm.TU.chr2.2147/evm.TU.chr2.2673/evm.TU.chr2.2888/evm.TU.chr2.3088/evm.TU.chr2.3089/evm.TU.chr3.32/evm.TU.chr3.242/evm.TU.chr3.370/evm.TU.chr3.407/evm.TU.chr3.515/evm.TU.chr3.706/evm.TU.chr3.998/evm.…	68
P5 vs.P4	BP	GO:0044242	cellular lipid catabolic process	64/5138	101/10255	0.00477498	0.357991	0.347792	evm.TU.chr0.362/evm.TU.chr0.730/evm.TU.chr1.344/evm.TU.chr1.463/evm.TU.chr1.1578/evm.TU.chr1.1628/evm.TU.chr1.1765/evm.TU.chr1.2298/evm.TU.chr2.134/evm.TU.chr2.1597/evm.TU.chr2.1806/evm.TU.chr2.1922/evm.TU.chr2.2147/evm.TU.chr2.2673/evm.TU.chr2.3088/evm.TU.chr2.3089/evm.TU.chr3.32/evm.TU.chr3.242/evm.TU.chr3.370/evm.TU.chr3.407/evm.TU.chr3.515/evm.TU.chr3.706/evm.TU.chr3.998/evm.TU.chr3.1012/evm.…	64
P5 vs.P4	BP	GO:1905392	plant organ morphogenesis	193/5138	338/10255	0.00516045	0.376434	0.365709	evm.TU.chr0.284/evm.TU.chr0.291/evm.TU.chr0.422/evm.TU.chr0.606/evm.TU.chr1.100/evm.TU.chr1.311/evm.TU.chr1.371/evm.TU.chr1.427/evm.TU.chr1.495/evm.TU.chr1.496/evm.TU.chr1.502/evm.TU.chr1.620/evm.TU.chr1.785/evm.TU.chr1.865/evm.TU.chr1.900/evm.TU.chr1.953/evm.TU.chr1.1009/evm.TU.chr1.1078_evm.TU.chr1.1079/evm.TU.chr1.1257/evm.TU.chr1.1345/evm.TU.chr1.1429/evm.TU.chr1.1610/evm.TU.chr1.1661/evm.TU.…	193
P5 vs.P4	BP	GO:0009415	response to water	190/5138	333/10255	0.00573338	0.392053	0.380883	evm.TU.chr0.98/evm.TU.chr0.515/evm.TU.chr1.15/evm.TU.chr1.96/evm.TU.chr1.311/evm.TU.chr1.329/evm.TU.chr1.401/evm.TU.chr1.601/evm.TU.chr1.673/evm.TU.chr1.758/evm.TU.chr1.802/evm.TU.chr1.1002/evm.TU.chr1.1003/evm.TU.chr1.1020/evm.TU.chr1.1108/evm.TU.chr1.1110/evm.TU.chr1.1339/evm.TU.chr1.1393/evm.TU.chr1.1599/evm.TU.chr1.1783/evm.TU.chr1.1970/evm.TU.chr1.2151/evm.TU.chr1.2276/evm.TU.chr1.2293/evm.T…	190
P5 vs.P4	BP	GO:0097305	response to alcohol	278/5138	499/10255	0.00577618	0.392053	0.380883	evm.TU.chr0.29/evm.TU.chr1.201/evm.TU.chr1.329/evm.TU.chr1.401/evm.TU.chr1.673/evm.TU.chr1.758/evm.TU.chr1.786/evm.TU.chr1.944_evm.TU.chr1.943/evm.TU.chr1.970/evm.TU.chr1.1003/evm.TU.chr1.1009/evm.TU.chr1.1108/evm.TU.chr1.1110/evm.TU.chr1.1202/evm.TU.chr1.1245/evm.TU.chr1.1339/evm.TU.chr1.1357/evm.TU.chr1.1369/evm.TU.chr1.1382/evm.TU.chr1.1475/evm.TU.chr1.1554/evm.TU.chr1.1644/evm.TU.chr1.1726/ev…	278
P5 vs.P4	BP	GO:0043455	regulation of secondary metabolic process	32/5138	46/10255	0.00581034	0.392053	0.380883	evm.TU.chr1.232/evm.TU.chr1.1628/evm.TU.chr2.493/evm.TU.chr2.511/evm.TU.chr2.2009/evm.TU.chr2.2459/evm.TU.chr2.2460/evm.TU.chr2.2461/evm.TU.chr2.2755/evm.TU.chr2.2874/evm.TU.chr3.361/evm.TU.chr3.2836/evm.TU.chr3.3695/evm.TU.chr4.637/evm.TU.chr4.1255/evm.TU.chr4.1286/evm.TU.chr4.1869/evm.TU.chr5.129/evm.TU.chr5.918/evm.TU.chr5.917/evm.TU.chr5.1005/evm.TU.chr5.1377/evm.TU.chr5.2355/evm.TU.chr6.1525…	32
P5 vs.P4	BP	GO:0009617	response to bacterium	247/5138	441/10255	0.00639324	0.406928	0.395335	evm.TU.chr0.41/evm.TU.chr0.328/evm.TU.chr1.43/evm.TU.chr1.120/evm.TU.chr1.274/evm.TU.chr1.329/evm.TU.chr1.389/evm.TU.chr1.532/evm.TU.chr1.652/evm.TU.chr1.731/evm.TU.chr1.776/evm.TU.chr1.822/evm.TU.chr1.823/evm.TU.chr1.828/evm.TU.chr1.867/evm.TU.chr1.868/evm.TU.chr1.869/evm.TU.chr1.1007/evm.TU.chr1.1021/evm.TU.chr1.1121/evm.TU.chr1.1122/evm.TU.chr1.1221/evm.TU.chr1.1252/evm.TU.chr1.1422/evm.TU.chr…	247
P5 vs.P4	BP	GO:0009814	defense response, incompatible interaction	117/5138	198/10255	0.00642128	0.406928	0.395335	evm.TU.chr1.652/evm.TU.chr1.674/evm.TU.chr1.707/evm.TU.chr1.708/evm.TU.chr1.867/evm.TU.chr1.956/evm.TU.chr1.1314/evm.TU.chr1.1487/evm.TU.chr1.1621/evm.TU.chr1.1660/evm.TU.chr1.1825/evm.TU.chr1.1831/evm.TU.chr1.2045/evm.TU.chr1.2063/evm.TU.chr1.2397/evm.TU.chr1.2679_evm.TU.chr1.2680/evm.TU.chr2.146/evm.TU.chr2.440/evm.TU.chr2.458/evm.TU.chr2.1328/evm.TU.chr2.1412/evm.TU.chr2.2051/evm.TU.chr2.2052/…	117
P5 vs.P4	BP	GO:0009798	axis specification	36/5138	53/10255	0.00648311	0.406928	0.395335	evm.TU.chr1.123/evm.TU.chr1.147/evm.TU.chr1.329/evm.TU.chr2.2076/evm.TU.chr2.2570/evm.TU.chr2.3350/evm.TU.chr3.862/evm.TU.chr3.1643/evm.TU.chr3.1843/evm.TU.chr3.1844/evm.TU.chr3.1907/evm.TU.chr3.2344/evm.TU.chr3.2901/evm.TU.chr3.3419/evm.TU.chr3.3523/evm.TU.chr4.689/evm.TU.chr4.1313/evm.TU.chr4.2532/evm.TU.chr4.2533/evm.TU.chr4.2758/evm.TU.chr5.61/evm.TU.chr5.2105/evm.TU.chr6.6/evm.TU.chr6.46/evm…	36
P5 vs.P4	BP	GO:0010927	cellular component assembly involved in morphogenesis	37/5138	55/10255	0.00740218	0.441809	0.429222	evm.TU.chr1.249/evm.TU.chr1.806/evm.TU.chr1.2027/evm.TU.chr1.2151/evm.TU.chr1.2269/evm.TU.chr1.2644/evm.TU.chr2.1506/evm.TU.chr2.1508/evm.TU.chr2.2472/evm.TU.chr2.3080/evm.TU.chr2.3201/evm.TU.chr3.1061/evm.TU.chr3.2480/evm.TU.chr3.3514/evm.TU.chr4.1042/evm.TU.chr4.2632/evm.TU.chr4.2659/evm.TU.chr4.3044/evm.TU.chr5.23/evm.TU.chr5.677/evm.TU.chr5.678/evm.TU.chr5.806/evm.TU.chr5.1741/evm.TU.chr5.204…	37
P5 vs.P4	BP	GO:0009737	response to abscisic acid	267/5138	480/10255	0.007469	0.441809	0.429222	evm.TU.chr0.29/evm.TU.chr1.201/evm.TU.chr1.401/evm.TU.chr1.673/evm.TU.chr1.758/evm.TU.chr1.786/evm.TU.chr1.944_evm.TU.chr1.943/evm.TU.chr1.970/evm.TU.chr1.1003/evm.TU.chr1.1009/evm.TU.chr1.1108/evm.TU.chr1.1110/evm.TU.chr1.1202/evm.TU.chr1.1245/evm.TU.chr1.1339/evm.TU.chr1.1357/evm.TU.chr1.1369/evm.TU.chr1.1382/evm.TU.chr1.1475/evm.TU.chr1.1554/evm.TU.chr1.1644/evm.TU.chr1.1726/evm.TU.chr1.1737/e…	267
P5 vs.P4	BP	GO:0009414	response to water deprivation	187/5138	329/10255	0.00752991	0.441809	0.429222	evm.TU.chr0.98/evm.TU.chr0.515/evm.TU.chr1.15/evm.TU.chr1.96/evm.TU.chr1.311/evm.TU.chr1.329/evm.TU.chr1.401/evm.TU.chr1.601/evm.TU.chr1.673/evm.TU.chr1.758/evm.TU.chr1.802/evm.TU.chr1.1002/evm.TU.chr1.1003/evm.TU.chr1.1020/evm.TU.chr1.1108/evm.TU.chr1.1110/evm.TU.chr1.1339/evm.TU.chr1.1393/evm.TU.chr1.1599/evm.TU.chr1.1783/evm.TU.chr1.1970/evm.TU.chr1.2151/evm.TU.chr1.2276/evm.TU.chr1.2293/evm.T…	187
P5 vs.P4	BP	GO:0097306	cellular response to alcohol	118/5138	201/10255	0.00825404	0.473993	0.460489	evm.TU.chr0.29/evm.TU.chr1.201/evm.TU.chr1.673/evm.TU.chr1.786/evm.TU.chr1.944_evm.TU.chr1.943/evm.TU.chr1.1202/evm.TU.chr1.1245/evm.TU.chr1.1339/evm.TU.chr1.1357/evm.TU.chr1.1382/evm.TU.chr1.1475/evm.TU.chr1.1726/evm.TU.chr1.1737/evm.TU.chr1.1738/evm.TU.chr1.1831/evm.TU.chr1.2089/evm.TU.chr1.2201/evm.TU.chr1.2396/evm.TU.chr1.2626/evm.TU.chr2.299/evm.TU.chr2.349/evm.TU.chr2.391/evm.TU.chr2.497/ev…	118
P5 vs.P4	BP	GO:0048825	cotyledon development	25/5138	35/10255	0.00852125	0.474422	0.460906	evm.TU.chr1.300/evm.TU.chr1.2265_evm.TU.chr1.2266/evm.TU.chr2.70/evm.TU.chr2.2569/evm.TU.chr2.3204/evm.TU.chr2.3573/evm.TU.chr3.250/evm.TU.chr3.728/evm.TU.chr3.834/evm.TU.chr3.1327/evm.TU.chr3.1547/evm.TU.chr3.2344/evm.TU.chr3.2688/evm.TU.chr3.2975/evm.TU.chr4.2374/evm.TU.chr4.2405/evm.TU.chr5.349/evm.TU.chr5.356/evm.TU.chr5.1600/evm.TU.chr6.513/evm.TU.chr6.698/evm.TU.chr6.922/evm.TU.chr6.2682/ev…	25
P5 vs.P4	BP	GO:0031057	negative regulation of histone modification	17/5138	22/10255	0.00861308	0.474422	0.460906	evm.TU.chr1.198/evm.TU.chr1.199/evm.TU.chr1.1199/evm.TU.chr1.2542/evm.TU.chr2.785/evm.TU.chr2.1690/evm.TU.chr3.140/evm.TU.chr3.139/evm.TU.chr3.725/evm.TU.chr3.825/evm.TU.chr3.3700/evm.TU.chr4.1113/evm.TU.chr5.635/evm.TU.chr5.636/evm.TU.chr5.3222/evm.TU.chr6.4026/evm.TU.chr7.131	17
P5 vs.P4	BP	GO:0009611	response to wounding	137/5138	237/10255	0.00969981	0.492774	0.478734	evm.TU.chr0.328/evm.TU.chr1.278/evm.TU.chr1.329/evm.TU.chr1.338/evm.TU.chr1.365/evm.TU.chr1.389/evm.TU.chr1.463/evm.TU.chr1.652/evm.TU.chr1.776/evm.TU.chr1.787/evm.TU.chr1.828/evm.TU.chr1.868/evm.TU.chr1.869/evm.TU.chr1.900/evm.TU.chr1.935/evm.TU.chr1.1314/evm.TU.chr1.1518/evm.TU.chr1.1581/evm.TU.chr1.1752/evm.TU.chr1.1831/evm.TU.chr1.1940/evm.TU.chr1.2218/evm.TU.chr2.277/evm.TU.chr2.597/evm.TU.c…	137
P5 vs.P4	BP	GO:0044843	cell cycle G1/S phase transition	20/5138	27/10255	0.0097741	0.492774	0.478734	evm.TU.chr1.1041/evm.TU.chr1.1271/evm.TU.chr2.163/evm.TU.chr2.901/evm.TU.chr2.1882/evm.TU.chr2.2901/evm.TU.chr3.2149/evm.TU.chr4.2061/evm.TU.chr4.2688/evm.TU.chr5.1493/evm.TU.chr5.1688/evm.TU.chr5.1855/evm.TU.chr5.1856/evm.TU.chr5.2724/evm.TU.chr6.698/evm.TU.chr6.838/evm.TU.chr6.2410/evm.TU.chr6.2628/evm.TU.chr7.233/evm.TU.chr7.1971	20
P5 vs.P4	BP	GO:0009292	genetic transfer	15/5138	19/10255	0.00977991	0.492774	0.478734	evm.TU.chr1.879/evm.TU.chr1.1199/evm.TU.chr1.1997/evm.TU.chr2.895/evm.TU.chr2.920/evm.TU.chr2.1412/evm.TU.chr2.1754/evm.TU.chr3.415/evm.TU.chr4.2227/evm.TU.chr4.3171/evm.TU.chr6.1780/evm.TU.chr6.1788/evm.TU.chr6.2206/evm.TU.chr6.4305/evm.TU.chr7.2553	15
P5 vs.P4	BP	GO:0009294	DNA mediated transformation	15/5138	19/10255	0.00977991	0.492774	0.478734	evm.TU.chr1.879/evm.TU.chr1.1199/evm.TU.chr1.1997/evm.TU.chr2.895/evm.TU.chr2.920/evm.TU.chr2.1412/evm.TU.chr2.1754/evm.TU.chr3.415/evm.TU.chr4.2227/evm.TU.chr4.3171/evm.TU.chr6.1780/evm.TU.chr6.1788/evm.TU.chr6.2206/evm.TU.chr6.4305/evm.TU.chr7.2553	15
P5 vs.P4	BP	GO:0071215	cellular response to abscisic acid stimulus	117/5138	200/10255	0.00985912	0.492774	0.478734	evm.TU.chr0.29/evm.TU.chr1.201/evm.TU.chr1.673/evm.TU.chr1.786/evm.TU.chr1.944_evm.TU.chr1.943/evm.TU.chr1.1202/evm.TU.chr1.1245/evm.TU.chr1.1339/evm.TU.chr1.1357/evm.TU.chr1.1382/evm.TU.chr1.1475/evm.TU.chr1.1726/evm.TU.chr1.1737/evm.TU.chr1.1738/evm.TU.chr1.1831/evm.TU.chr1.2089/evm.TU.chr1.2201/evm.TU.chr1.2396/evm.TU.chr1.2626/evm.TU.chr2.299/evm.TU.chr2.349/evm.TU.chr2.391/evm.TU.chr2.497/ev…	117
P5 vs.P4	CC	GO:0070603	SWI/SNF superfamily-type complex	26/5125	32/10300	0.000237473	0.0895272	0.0864901	evm.TU.chr1.189/evm.TU.chr1.1070/evm.TU.chr1.1522/evm.TU.chr1.2154/evm.TU.chr2.1848/evm.TU.chr2.2376/evm.TU.chr2.2845/evm.TU.chr2.2846/evm.TU.chr2.3371/evm.TU.chr3.222/evm.TU.chr3.1043/evm.TU.chr3.1250/evm.TU.chr3.1531/evm.TU.chr3.1645/evm.TU.chr3.1715/evm.TU.chr3.2199/evm.TU.chr3.3191/evm.TU.chr3.3268/evm.TU.chr4.1199/evm.TU.chr4.1233/evm.TU.chr4.1362/evm.TU.chr4.1363/evm.TU.chr4.1364/evm.TU.chr…	26
P5 vs.P4	CC	GO:1904949	ATPase complex	28/5125	36/10300	0.000529061	0.099728	0.0963448	evm.TU.chr1.189/evm.TU.chr1.1070/evm.TU.chr1.1522/evm.TU.chr1.2154/evm.TU.chr2.1848/evm.TU.chr2.2376/evm.TU.chr2.2845/evm.TU.chr2.2846/evm.TU.chr2.3371/evm.TU.chr3.222/evm.TU.chr3.1043/evm.TU.chr3.1250/evm.TU.chr3.1531/evm.TU.chr3.1645/evm.TU.chr3.1715/evm.TU.chr3.2071/evm.TU.chr3.2199/evm.TU.chr3.2998/evm.TU.chr3.3191/evm.TU.chr3.3268/evm.TU.chr4.1199/evm.TU.chr4.1233/evm.TU.chr4.1362/evm.TU.chr…	28
P5 vs.P4	CC	GO:0009986	cell surface	24/5125	31/10300	0.00150499	0.145658	0.140717	evm.TU.chr1.603/evm.TU.chr1.760/evm.TU.chr2.1409/evm.TU.chr2.1720/evm.TU.chr2.3101/evm.TU.chr2.3104/evm.TU.chr3.834/evm.TU.chr3.2323/evm.TU.chr3.3326/evm.TU.chr3.3327/evm.TU.chr3.3348/evm.TU.chr3.3349/evm.TU.chr3.3384/evm.TU.chr4.434/evm.TU.chr4.1623/evm.TU.chr4.2655/evm.TU.chr4.2758/evm.TU.chr5.1240/evm.TU.chr5.2911/evm.TU.chr6.513/evm.TU.chr6.903/evm.TU.chr6.3316/evm.TU.chr6.3602/evm.TU.chr6.39…	24
P5 vs.P4	CC	GO:0035770	ribonucleoprotein granule	59/5125	90/10300	0.00172854	0.145658	0.140717	evm.TU.chr0.328/evm.TU.chr1.36/evm.TU.chr1.778/evm.TU.chr1.2415/evm.TU.chr2.413/evm.TU.chr2.1084/evm.TU.chr2.1147/evm.TU.chr2.1713/evm.TU.chr2.1858/evm.TU.chr2.1859/evm.TU.chr2.1918/evm.TU.chr2.2194/evm.TU.chr2.2459/evm.TU.chr2.2460/evm.TU.chr2.2461/evm.TU.chr2.2760/evm.TU.chr2.2761/evm.TU.chr2.2782/evm.TU.chr2.2874/evm.TU.chr2.2912/evm.TU.chr3.1302/evm.TU.chr3.1639/evm.TU.chr3.1640/evm.TU.chr3.1…	59
P5 vs.P4	CC	GO:0005635	nuclear envelope	75/5125	119/10300	0.00231222	0.145658	0.140717	evm.TU.chr1.224/evm.TU.chr1.1041/evm.TU.chr1.1313/evm.TU.chr1.1885/evm.TU.chr2.1268/evm.TU.chr2.1351/evm.TU.chr2.2056/evm.TU.chr2.2298/evm.TU.chr2.2459/evm.TU.chr2.2460/evm.TU.chr2.2461/evm.TU.chr2.2653/evm.TU.chr2.2874/evm.TU.chr2.2893/evm.TU.chr2.3021/evm.TU.chr2.3173/evm.TU.chr2.3441/evm.TU.chr2.3448/evm.TU.chr3.473/evm.TU.chr3.743/evm.TU.chr3.2272/evm.TU.chr3.2887/evm.TU.chr3.3103/evm.TU.chr3…	75
P5 vs.P4	CC	GO:0036464	cytoplasmic ribonucleoprotein granule	58/5125	89/10300	0.00231817	0.145658	0.140717	evm.TU.chr0.328/evm.TU.chr1.36/evm.TU.chr1.778/evm.TU.chr1.2415/evm.TU.chr2.413/evm.TU.chr2.1084/evm.TU.chr2.1147/evm.TU.chr2.1713/evm.TU.chr2.1858/evm.TU.chr2.1859/evm.TU.chr2.1918/evm.TU.chr2.2194/evm.TU.chr2.2459/evm.TU.chr2.2460/evm.TU.chr2.2461/evm.TU.chr2.2760/evm.TU.chr2.2761/evm.TU.chr2.2782/evm.TU.chr2.2874/evm.TU.chr2.2912/evm.TU.chr3.1302/evm.TU.chr3.1639/evm.TU.chr3.1640/evm.TU.chr3.1…	58
P5 vs.P4	CC	GO:0010494	cytoplasmic stress granule	26/5125	35/10300	0.00270592	0.145733	0.140789	evm.TU.chr1.778/evm.TU.chr1.2415/evm.TU.chr2.413/evm.TU.chr2.1147/evm.TU.chr2.1713/evm.TU.chr2.2459/evm.TU.chr2.2460/evm.TU.chr2.2461/evm.TU.chr2.2760/evm.TU.chr2.2761/evm.TU.chr2.2874/evm.TU.chr2.2912/evm.TU.chr3.1639/evm.TU.chr3.2389/evm.TU.chr4.1255/evm.TU.chr4.3006/evm.TU.chr5.918/evm.TU.chr5.917/evm.TU.chr5.1058/evm.TU.chr5.1259/evm.TU.chr5.1689/evm.TU.chr6.824/evm.TU.chr6.1258/evm.TU.chr6.3…	26
P5 vs.P4	CC	GO:0005643	nuclear pore	25/5125	34/10300	0.00411125	0.193742	0.18717	evm.TU.chr1.1041/evm.TU.chr1.1313/evm.TU.chr4.206/evm.TU.chr4.2027/evm.TU.chr4.2136/evm.TU.chr4.2465/evm.TU.chr4.2859/evm.TU.chr5.126/evm.TU.chr5.386/evm.TU.chr5.953/evm.TU.chr5.1058/evm.TU.chr5.1423/evm.TU.chr5.1447/evm.TU.chr5.3237/evm.TU.chr6.530/evm.TU.chr6.582/evm.TU.chr6.824/evm.TU.chr6.1900/evm.TU.chr6.2748/evm.TU.chr6.2751/evm.TU.chr6.3106/evm.TU.chr6.3445/evm.TU.chr7.310/evm.TU.chr7.546/…	25
P5 vs.P4	CC	GO:0005682	U5 snRNP	18/5125	23/10300	0.00493061	0.206538	0.199531	evm.TU.chr1.657/evm.TU.chr2.1096/evm.TU.chr2.1131/evm.TU.chr2.1970/evm.TU.chr2.2034/evm.TU.chr3.743/evm.TU.chr4.194/evm.TU.chr5.2011/evm.TU.chr5.3346/evm.TU.chr5.3345/evm.TU.chr6.81/evm.TU.chr6.1274/evm.TU.chr6.1564/evm.TU.chr6.3654/evm.TU.chr6.3655/evm.TU.chr6.3657/evm.TU.chr6.3656/evm.TU.chr6.3911	18
P5 vs.P4	CC	GO:0099086	synaptonemal structure	10/5125	11/10300	0.00558348	0.210497	0.203356	evm.TU.chr1.875/evm.TU.chr1.905/evm.TU.chr1.1925/evm.TU.chr3.2650/evm.TU.chr4.1113/evm.TU.chr5.1778/evm.TU.chr5.2491/evm.TU.chr5.2522/evm.TU.chr5.2919/evm.TU.chr5.3342	10
P5 vs.P4	CC	GO:0034399	nuclear periphery	29/5125	42/10300	0.00885749	0.265701	0.256687	evm.TU.chr1.389/evm.TU.chr1.828/evm.TU.chr1.1434/evm.TU.chr2.1268/evm.TU.chr2.1390/evm.TU.chr2.2274/evm.TU.chr2.2808/evm.TU.chr2.2893/evm.TU.chr2.2916/evm.TU.chr3.2887/evm.TU.chr3.3710/evm.TU.chr4.1320/evm.TU.chr4.1736/evm.TU.chr4.3022/evm.TU.chr4.3069/evm.TU.chr5.953/evm.TU.chr5.1058/evm.TU.chr5.1423/evm.TU.chr5.3066/evm.TU.chr5.3237/evm.TU.chr5.3375/evm.TU.chr6.403/evm.TU.chr6.824/evm.TU.chr6.2…	29
P5 vs.P4	CC	GO:0031225	anchored component of membrane	84/5125	140/10300	0.00911022	0.265701	0.256687	evm.TU.chr1.112/evm.TU.chr1.232/evm.TU.chr1.240/evm.TU.chr1.280/evm.TU.chr1.514/evm.TU.chr1.722/evm.TU.chr1.723/evm.TU.chr1.724/evm.TU.chr1.763/evm.TU.chr1.826/evm.TU.chr1.962/evm.TU.chr1.963/evm.TU.chr1.1481/evm.TU.chr1.1516/evm.TU.chr1.2150/evm.TU.chr1.2324/evm.TU.chr2.299/evm.TU.chr2.413/evm.TU.chr2.620/evm.TU.chr2.994/evm.TU.chr2.1455/evm.TU.chr2.1506/evm.TU.chr2.1508/evm.TU.chr2.2002/evm.TU.…	84
P5 vs.P4	MF	GO:0008194	UDP-glycosyltransferase activity	116/4443	175/8833	1.16164e-05	0.00751579	0.00747116	evm.TU.chr1.23/evm.TU.chr1.188/evm.TU.chr1.202/evm.TU.chr1.203/evm.TU.chr1.601/evm.TU.chr1.666/evm.TU.chr1.667/evm.TU.chr1.802/evm.TU.chr1.1118/evm.TU.chr1.1241/evm.TU.chr1.1247/evm.TU.chr1.1440/evm.TU.chr1.1462/evm.TU.chr1.1653/evm.TU.chr1.1783/evm.TU.chr1.1998/evm.TU.chr1.2153/evm.TU.chr1.2230/evm.TU.chr1.2231/evm.TU.chr1.2389/evm.TU.chr2.178/evm.TU.chr2.1352/evm.TU.chr2.1363/evm.TU.chr2.1432/e…	116
P5 vs.P4	MF	GO:0030599	pectinesterase activity	26/4443	31/8833	0.000106631	0.0326129	0.0324192	evm.TU.chr1.820/evm.TU.chr1.821/evm.TU.chr1.822/evm.TU.chr1.823/evm.TU.chr1.1007/evm.TU.chr1.2003/evm.TU.chr2.2240/evm.TU.chr3.2061/evm.TU.chr4.958/evm.TU.chr4.1692/evm.TU.chr4.1693/evm.TU.chr4.1694/evm.TU.chr4.1802/evm.TU.chr4.2889/evm.TU.chr5.1354/evm.TU.chr5.2656/evm.TU.chr5.2657/evm.TU.chr5.2658/evm.TU.chr5.2659/evm.TU.chr6.506/evm.TU.chr6.3970/evm.TU.chr7.343/evm.TU.chr7.917/evm.TU.chr7.918/…	26
P5 vs.P4	MF	GO:0035251	UDP-glucosyltransferase activity	78/4443	116/8833	0.000151219	0.0326129	0.0324192	evm.TU.chr1.23/evm.TU.chr1.601/evm.TU.chr1.666/evm.TU.chr1.667/evm.TU.chr1.802/evm.TU.chr1.1118/evm.TU.chr1.1241/evm.TU.chr1.1462/evm.TU.chr1.1653/evm.TU.chr1.1783/evm.TU.chr1.1998/evm.TU.chr1.2230/evm.TU.chr1.2231/evm.TU.chr1.2389/evm.TU.chr2.178/evm.TU.chr2.1432/evm.TU.chr2.2472/evm.TU.chr2.2960/evm.TU.chr2.3153/evm.TU.chr3.656/evm.TU.chr3.730/evm.TU.chr3.2035/evm.TU.chr3.2726/evm.TU.chr3.2879/…	78
P5 vs.P4	MF	GO:0004175	endopeptidase activity	95/4443	147/8833	0.000288257	0.0466256	0.0463487	evm.TU.chr0.354/evm.TU.chr1.364/evm.TU.chr1.754/evm.TU.chr1.962/evm.TU.chr1.963/evm.TU.chr1.1406/evm.TU.chr1.1407/evm.TU.chr1.1409/evm.TU.chr1.1441/evm.TU.chr1.1481/evm.TU.chr1.1492/evm.TU.chr1.1633/evm.TU.chr1.1634/evm.TU.chr1.1825/evm.TU.chr1.2150/evm.TU.chr1.2315/evm.TU.chr1.2397/evm.TU.chr1.2459/evm.TU.chr1.2551/evm.TU.chr2.413/evm.TU.chr2.473/evm.TU.chr2.502/evm.TU.chr2.788/evm.TU.chr2.1720/…	95
P5 vs.P4	MF	GO:0052689	carboxylic ester hydrolase activity	68/4443	104/8833	0.00127533	0.165028	0.164048	evm.TU.chr0.362/evm.TU.chr0.595/evm.TU.chr0.730/evm.TU.chr1.306/evm.TU.chr1.760/evm.TU.chr1.820/evm.TU.chr1.821/evm.TU.chr1.822/evm.TU.chr1.823/evm.TU.chr1.1007/evm.TU.chr1.1314/evm.TU.chr1.1354/evm.TU.chr1.1355/evm.TU.chr1.1356/evm.TU.chr1.1578/evm.TU.chr1.1888/evm.TU.chr1.2003/evm.TU.chr2.476/evm.TU.chr2.479/evm.TU.chr2.480/evm.TU.chr2.483/evm.TU.chr2.766/evm.TU.chr2.767/evm.TU.chr2.769/evm.TU.…	68
P5 vs.P4	MF	GO:0016757	transferase activity, transferring glycosyl groups	170/4443	289/8833	0.00190521	0.205445	0.204225	evm.TU.chr1.23/evm.TU.chr1.188/evm.TU.chr1.202/evm.TU.chr1.203/evm.TU.chr1.486/evm.TU.chr1.487/evm.TU.chr1.601/evm.TU.chr1.666/evm.TU.chr1.667/evm.TU.chr1.802/evm.TU.chr1.1118/evm.TU.chr1.1241/evm.TU.chr1.1247/evm.TU.chr1.1440/evm.TU.chr1.1462/evm.TU.chr1.1544/evm.TU.chr1.1545/evm.TU.chr1.1653/evm.TU.chr1.1783/evm.TU.chr1.1804/evm.TU.chr1.1904/evm.TU.chr1.1905/evm.TU.chr1.1998/evm.TU.chr1.2153/ev…	170
P5 vs.P4	MF	GO:0042277	peptide binding	48/4443	72/8833	0.00355721	0.277888	0.276238	evm.TU.chr0.528/evm.TU.chr1.140/evm.TU.chr1.224/evm.TU.chr1.1313/evm.TU.chr2.88/evm.TU.chr2.299/evm.TU.chr2.1268/evm.TU.chr2.2076/evm.TU.chr2.2701/evm.TU.chr2.2702/evm.TU.chr2.3255/evm.TU.chr2.3290/evm.TU.chr3.1792/evm.TU.chr3.2887/evm.TU.chr3.3158/evm.TU.chr3.3326/evm.TU.chr3.3327/evm.TU.chr3.3348/evm.TU.chr3.3349/evm.TU.chr3.3384/evm.TU.chr3.3710/evm.TU.chr4.319/evm.TU.chr4.1639/evm.TU.chr4.207…	48
P5 vs.P4	MF	GO:0016758	transferase activity, transferring hexosyl groups	147/4443	250/8833	0.00380855	0.277888	0.276238	evm.TU.chr1.23/evm.TU.chr1.188/evm.TU.chr1.601/evm.TU.chr1.666/evm.TU.chr1.667/evm.TU.chr1.802/evm.TU.chr1.1118/evm.TU.chr1.1241/evm.TU.chr1.1247/evm.TU.chr1.1462/evm.TU.chr1.1544/evm.TU.chr1.1545/evm.TU.chr1.1653/evm.TU.chr1.1783/evm.TU.chr1.1804/evm.TU.chr1.1998/evm.TU.chr1.2153/evm.TU.chr1.2217/evm.TU.chr1.2230/evm.TU.chr1.2231/evm.TU.chr1.2389/evm.TU.chr2.178/evm.TU.chr2.581/evm.TU.chr2.1352/…	147
P5 vs.P4	MF	GO:0008139	nuclear localization sequence binding	17/4443	21/8833	0.00386552	0.277888	0.276238	evm.TU.chr1.224/evm.TU.chr1.1313/evm.TU.chr2.1268/evm.TU.chr3.2887/evm.TU.chr3.3710/evm.TU.chr4.1639/evm.TU.chr4.2465/evm.TU.chr5.953/evm.TU.chr5.1058/evm.TU.chr5.1423/evm.TU.chr5.3066/evm.TU.chr5.3237/evm.TU.chr5.3375/evm.TU.chr6.530/evm.TU.chr6.582/evm.TU.chr6.824/evm.TU.chr6.3703	17
P5 vs.P4	MF	GO:0004252	serine-type endopeptidase activity	20/4443	26/8833	0.00505197	0.326863	0.324921	evm.TU.chr1.364/evm.TU.chr1.754/evm.TU.chr1.1406/evm.TU.chr1.1407/evm.TU.chr1.1409/evm.TU.chr1.1492/evm.TU.chr2.1720/evm.TU.chr2.3283/evm.TU.chr3.18/evm.TU.chr3.777_evm.TU.chr3.778/evm.TU.chr3.938/evm.TU.chr3.1804/evm.TU.chr4.74/evm.TU.chr4.1230/evm.TU.chr6.3112/evm.TU.chr6.3385/evm.TU.chr6.4172/evm.TU.chr7.1027/evm.TU.chr7.1028/evm.TU.chr7.2294	20
P5 vs.P4	MF	GO:0046910	pectinesterase inhibitor activity	26/4443	36/8833	0.00618142	0.36358	0.361421	evm.TU.chr1.820/evm.TU.chr1.821/evm.TU.chr1.822/evm.TU.chr1.823/evm.TU.chr1.2003/evm.TU.chr1.2011/evm.TU.chr2.2240/evm.TU.chr4.958/evm.TU.chr4.1560/evm.TU.chr4.1562/evm.TU.chr4.1692/evm.TU.chr4.1693/evm.TU.chr4.1694/evm.TU.chr4.1802/evm.TU.chr4.2889/evm.TU.chr5.1354/evm.TU.chr5.2656/evm.TU.chr5.2657/evm.TU.chr5.2658/evm.TU.chr5.2659/evm.TU.chr6.506/evm.TU.chr7.343/evm.TU.chr7.917/evm.TU.chr7.918/…	26
P5 vs.P4	MF	GO:0005048	signal sequence binding	21/4443	28/8833	0.00677585	0.365331	0.363162	evm.TU.chr0.528/evm.TU.chr1.224/evm.TU.chr1.1313/evm.TU.chr2.1268/evm.TU.chr3.1792/evm.TU.chr3.2887/evm.TU.chr3.3710/evm.TU.chr4.1639/evm.TU.chr4.2465/evm.TU.chr4.2574/evm.TU.chr5.953/evm.TU.chr5.1058/evm.TU.chr5.1423/evm.TU.chr5.1754/evm.TU.chr5.3066/evm.TU.chr5.3237/evm.TU.chr5.3375/evm.TU.chr6.530/evm.TU.chr6.582/evm.TU.chr6.824/evm.TU.chr6.3703	21
P5 vs.P4	MF	GO:0080043	quercetin 3-O-glucosyltransferase activity	49/4443	76/8833	0.00865819	0.382171	0.379901	evm.TU.chr1.666/evm.TU.chr1.667/evm.TU.chr1.1118/evm.TU.chr1.1241/evm.TU.chr1.1462/evm.TU.chr1.1653/evm.TU.chr1.2230/evm.TU.chr1.2231/evm.TU.chr2.1432/evm.TU.chr2.3153/evm.TU.chr3.730/evm.TU.chr3.2035/evm.TU.chr3.2726/evm.TU.chr3.3141/evm.TU.chr3.3253/evm.TU.chr3.3255/evm.TU.chr3.3256/evm.TU.chr3.3257/evm.TU.chr4.927/evm.TU.chr4.928/evm.TU.chr4.929/evm.TU.chr4.1034/evm.TU.chr4.1035/evm.TU.chr4.10…	49
P5 vs.P4	MF	GO:0080044	quercetin 7-O-glucosyltransferase activity	49/4443	76/8833	0.00865819	0.382171	0.379901	evm.TU.chr1.666/evm.TU.chr1.667/evm.TU.chr1.1118/evm.TU.chr1.1241/evm.TU.chr1.1462/evm.TU.chr1.1653/evm.TU.chr1.2230/evm.TU.chr1.2231/evm.TU.chr2.1432/evm.TU.chr2.3153/evm.TU.chr3.730/evm.TU.chr3.2035/evm.TU.chr3.2726/evm.TU.chr3.3141/evm.TU.chr3.3253/evm.TU.chr3.3255/evm.TU.chr3.3256/evm.TU.chr3.3257/evm.TU.chr4.927/evm.TU.chr4.928/evm.TU.chr4.929/evm.TU.chr4.1034/evm.TU.chr4.1035/evm.TU.chr4.10…	49
P5 vs.P4	MF	GO:0008233	peptidase activity	156/4443	271/8833	0.00886022	0.382171	0.379901	evm.TU.chr0.354/evm.TU.chr1.47/evm.TU.chr1.73/evm.TU.chr1.83/evm.TU.chr1.356/evm.TU.chr1.364/evm.TU.chr1.430/evm.TU.chr1.532/evm.TU.chr1.644/evm.TU.chr1.658/evm.TU.chr1.754/evm.TU.chr1.962/evm.TU.chr1.963/evm.TU.chr1.1406/evm.TU.chr1.1407/evm.TU.chr1.1409/evm.TU.chr1.1441/evm.TU.chr1.1481/evm.TU.chr1.1492/evm.TU.chr1.1633/evm.TU.chr1.1634/evm.TU.chr1.1825/evm.TU.chr1.2150/evm.TU.chr1.2315/evm.TU.…	156
P6 vs.P5	BP	GO:0048366	leaf development	210/4894	345/10255	4.19163e-07	0.00113132	0.00110571	evm.TU.chr0.579/evm.TU.chr1.23/evm.TU.chr1.58/evm.TU.chr1.300/evm.TU.chr1.329/evm.TU.chr1.502/evm.TU.chr1.535/evm.TU.chr1.701/evm.TU.chr1.785/evm.TU.chr1.801/evm.TU.chr1.970/evm.TU.chr1.1009/evm.TU.chr1.1078_evm.TU.chr1.1079/evm.TU.chr1.1257/evm.TU.chr1.1304/evm.TU.chr1.1345/evm.TU.chr1.1419/evm.TU.chr1.1530/evm.TU.chr1.1644/evm.TU.chr1.1825/evm.TU.chr1.1940/evm.TU.chr1.2063/evm.TU.chr1.2064/evm.…	210
P6 vs.P5	BP	GO:0048827	phyllome development	278/4894	480/10255	2.88915e-06	0.0038989	0.00381063	evm.TU.chr0.579/evm.TU.chr1.23/evm.TU.chr1.58/evm.TU.chr1.300/evm.TU.chr1.329/evm.TU.chr1.502/evm.TU.chr1.535/evm.TU.chr1.701/evm.TU.chr1.720/evm.TU.chr1.721/evm.TU.chr1.785/evm.TU.chr1.801/evm.TU.chr1.970/evm.TU.chr1.1009/evm.TU.chr1.1038/evm.TU.chr1.1078_evm.TU.chr1.1079/evm.TU.chr1.1086/evm.TU.chr1.1257/evm.TU.chr1.1304/evm.TU.chr1.1345/evm.TU.chr1.1415/evm.TU.chr1.1419/evm.TU.chr1.1429/evm.TU…	278
P6 vs.P5	BP	GO:0010150	leaf senescence	84/4894	127/10255	1.94851e-05	0.0175301	0.0171332	evm.TU.chr1.23/evm.TU.chr1.502/evm.TU.chr1.535/evm.TU.chr1.701/evm.TU.chr1.801/evm.TU.chr1.970/evm.TU.chr1.1009/evm.TU.chr1.1825/evm.TU.chr1.2063/evm.TU.chr1.2201/evm.TU.chr1.2248/evm.TU.chr1.2397/evm.TU.chr1.2508/evm.TU.chr2.458/evm.TU.chr2.2161/evm.TU.chr2.2162/evm.TU.chr2.2231/evm.TU.chr2.2245/evm.TU.chr2.2248/evm.TU.chr2.2370/evm.TU.chr2.2679/evm.TU.chr2.2786/evm.TU.chr2.2927/evm.TU.chr2.3096…	84
P6 vs.P5	BP	GO:0007568	aging	101/4894	161/10255	8.04841e-05	0.0543066	0.0530771	evm.TU.chr1.23/evm.TU.chr1.502/evm.TU.chr1.535/evm.TU.chr1.701/evm.TU.chr1.801/evm.TU.chr1.935/evm.TU.chr1.970/evm.TU.chr1.1009/evm.TU.chr1.1825/evm.TU.chr1.1925/evm.TU.chr1.2063/evm.TU.chr1.2201/evm.TU.chr1.2248/evm.TU.chr1.2397/evm.TU.chr1.2508/evm.TU.chr2.437/evm.TU.chr2.458/evm.TU.chr2.2161/evm.TU.chr2.2162/evm.TU.chr2.2231/evm.TU.chr2.2245/evm.TU.chr2.2248/evm.TU.chr2.2370/evm.TU.chr2.2679/e…	101
P6 vs.P5	BP	GO:0090693	plant organ senescence	84/4894	131/10255	0.000104899	0.0566246	0.0553426	evm.TU.chr1.23/evm.TU.chr1.502/evm.TU.chr1.535/evm.TU.chr1.701/evm.TU.chr1.801/evm.TU.chr1.970/evm.TU.chr1.1009/evm.TU.chr1.1825/evm.TU.chr1.2063/evm.TU.chr1.2201/evm.TU.chr1.2248/evm.TU.chr1.2397/evm.TU.chr1.2508/evm.TU.chr2.458/evm.TU.chr2.2161/evm.TU.chr2.2162/evm.TU.chr2.2231/evm.TU.chr2.2245/evm.TU.chr2.2248/evm.TU.chr2.2370/evm.TU.chr2.2679/evm.TU.chr2.2786/evm.TU.chr2.2927/evm.TU.chr2.3096…	84
P6 vs.P5	BP	GO:0055072	iron ion homeostasis	24/4894	30/10255	0.000292904	0.118723	0.116036	evm.TU.chr1.502/evm.TU.chr1.1478/evm.TU.chr1.1530/evm.TU.chr1.2367/evm.TU.chr2.916/evm.TU.chr2.967/evm.TU.chr3.44/evm.TU.chr3.223/evm.TU.chr3.3262/evm.TU.chr3.3391/evm.TU.chr4.1362/evm.TU.chr4.1363/evm.TU.chr4.1364/evm.TU.chr5.489/evm.TU.chr5.809/evm.TU.chr5.1397/evm.TU.chr5.1449/evm.TU.chr6.451/evm.TU.chr6.813/evm.TU.chr6.814/evm.TU.chr7.45/evm.TU.chr7.261/evm.TU.chr7.1201/evm.TU.chr7.2280	24
P6 vs.P5	BP	GO:1901983	regulation of protein acetylation	20/4894	24/10255	0.000351904	0.118723	0.116036	evm.TU.chr1.1199/evm.TU.chr2.785/evm.TU.chr2.861/evm.TU.chr2.1690/evm.TU.chr3.59/evm.TU.chr3.139/evm.TU.chr3.140/evm.TU.chr3.825/evm.TU.chr3.3700/evm.TU.chr4.1365/evm.TU.chr4.1366/evm.TU.chr4.2496/evm.TU.chr5.635/evm.TU.chr5.636/evm.TU.chr5.2133/evm.TU.chr5.3222/evm.TU.chr6.1949/evm.TU.chr6.3599/evm.TU.chr6.4026/evm.TU.chr7.2444	20
P6 vs.P5	BP	GO:2000756	regulation of peptidyl-lysine acetylation	20/4894	24/10255	0.000351904	0.118723	0.116036	evm.TU.chr1.1199/evm.TU.chr2.785/evm.TU.chr2.861/evm.TU.chr2.1690/evm.TU.chr3.59/evm.TU.chr3.139/evm.TU.chr3.140/evm.TU.chr3.825/evm.TU.chr3.3700/evm.TU.chr4.1365/evm.TU.chr4.1366/evm.TU.chr4.2496/evm.TU.chr5.635/evm.TU.chr5.636/evm.TU.chr5.2133/evm.TU.chr5.3222/evm.TU.chr6.1949/evm.TU.chr6.3599/evm.TU.chr6.4026/evm.TU.chr7.2444	20
P6 vs.P5	BP	GO:0006473	protein acetylation	53/4894	80/10255	0.000610232	0.145156	0.14187	evm.TU.chr1.151/evm.TU.chr1.1070/evm.TU.chr1.1199/evm.TU.chr1.1510/evm.TU.chr1.1615/evm.TU.chr1.1644/evm.TU.chr1.1925/evm.TU.chr1.2118/evm.TU.chr1.2483_evm.TU.chr1.2484/evm.TU.chr2.785/evm.TU.chr2.861/evm.TU.chr2.901/evm.TU.chr2.1412/evm.TU.chr2.1547/evm.TU.chr2.1690/evm.TU.chr2.1848/evm.TU.chr2.1853/evm.TU.chr2.1968/evm.TU.chr2.1971/evm.TU.chr2.2556/evm.TU.chr2.3240/evm.TU.chr2.3371/evm.TU.chr3.…	53
P6 vs.P5	BP	GO:0035065	regulation of histone acetylation	19/4894	23/10255	0.000621225	0.145156	0.14187	evm.TU.chr1.1199/evm.TU.chr2.785/evm.TU.chr2.861/evm.TU.chr2.1690/evm.TU.chr3.59/evm.TU.chr3.139/evm.TU.chr3.140/evm.TU.chr3.825/evm.TU.chr3.3700/evm.TU.chr4.1365/evm.TU.chr4.1366/evm.TU.chr4.2496/evm.TU.chr5.635/evm.TU.chr5.636/evm.TU.chr5.2133/evm.TU.chr5.3222/evm.TU.chr6.1949/evm.TU.chr6.4026/evm.TU.chr7.2444	19
P6 vs.P5	BP	GO:0015706	nitrate transport	17/4894	20/10255	0.000650072	0.145156	0.14187	evm.TU.chr1.431/evm.TU.chr3.647/evm.TU.chr3.2011/evm.TU.chr3.2030/evm.TU.chr4.2184/evm.TU.chr4.3042/evm.TU.chr5.10/evm.TU.chr5.588/evm.TU.chr5.590/evm.TU.chr5.589/evm.TU.chr5.591/evm.TU.chr5.815/evm.TU.chr5.1441/evm.TU.chr5.1977/evm.TU.chr6.4210/evm.TU.chr7.528/evm.TU.chr7.707	17
P6 vs.P5	BP	GO:0032504	multicellular organism reproduction	130/4894	222/10255	0.000683725	0.145156	0.14187	evm.TU.chr0.22/evm.TU.chr0.324/evm.TU.chr0.466/evm.TU.chr0.729/evm.TU.chr1.100/evm.TU.chr1.151/evm.TU.chr1.329/evm.TU.chr1.512/evm.TU.chr1.585/evm.TU.chr1.586/evm.TU.chr1.598/evm.TU.chr1.802/evm.TU.chr1.1002/evm.TU.chr1.1038/evm.TU.chr1.1039/evm.TU.chr1.1102/evm.TU.chr1.1224/evm.TU.chr1.1415/evm.TU.chr1.1492/evm.TU.chr1.1925/evm.TU.chr1.1937/evm.TU.chr1.2151/evm.TU.chr1.2286/evm.TU.chr1.2468/evm.…	130
P6 vs.P5	BP	GO:0007389	pattern specification process	122/4894	207/10255	0.00069916	0.145156	0.14187	evm.TU.chr1.123/evm.TU.chr1.147/evm.TU.chr1.329/evm.TU.chr1.354/evm.TU.chr1.674/evm.TU.chr1.1002/evm.TU.chr1.1345/evm.TU.chr1.1429/evm.TU.chr1.1440/evm.TU.chr1.1530/evm.TU.chr1.1661/evm.TU.chr1.2000_evm.TU.chr1.2001/evm.TU.chr1.2002/evm.TU.chr1.2064/evm.TU.chr1.2265_evm.TU.chr1.2266/evm.TU.chr2.70/evm.TU.chr2.299/evm.TU.chr2.1829/evm.TU.chr2.2076/evm.TU.chr2.2241/evm.TU.chr2.2570/evm.TU.chr2.3115…	122
P6 vs.P5	BP	GO:0002200	somatic diversification of immune receptors	12/4894	13/10255	0.00100888	0.1504	0.146995	evm.TU.chr1.198/evm.TU.chr1.199/evm.TU.chr1.2542/evm.TU.chr1.2620/evm.TU.chr2.365/evm.TU.chr2.2194/evm.TU.chr2.3115/evm.TU.chr4.1365/evm.TU.chr4.1366/evm.TU.chr4.2094/evm.TU.chr5.3342/evm.TU.chr6.1949	12
P6 vs.P5	BP	GO:0002377	immunoglobulin production	12/4894	13/10255	0.00100888	0.1504	0.146995	evm.TU.chr1.198/evm.TU.chr1.199/evm.TU.chr1.2542/evm.TU.chr1.2620/evm.TU.chr2.365/evm.TU.chr2.2194/evm.TU.chr2.3115/evm.TU.chr4.1365/evm.TU.chr4.1366/evm.TU.chr4.2094/evm.TU.chr5.3342/evm.TU.chr6.1949	12
P6 vs.P5	BP	GO:0002440	production of molecular mediator of immune response	12/4894	13/10255	0.00100888	0.1504	0.146995	evm.TU.chr1.198/evm.TU.chr1.199/evm.TU.chr1.2542/evm.TU.chr1.2620/evm.TU.chr2.365/evm.TU.chr2.2194/evm.TU.chr2.3115/evm.TU.chr4.1365/evm.TU.chr4.1366/evm.TU.chr4.2094/evm.TU.chr5.3342/evm.TU.chr6.1949	12
P6 vs.P5	BP	GO:0016445	somatic diversification of immunoglobulins	12/4894	13/10255	0.00100888	0.1504	0.146995	evm.TU.chr1.198/evm.TU.chr1.199/evm.TU.chr1.2542/evm.TU.chr1.2620/evm.TU.chr2.365/evm.TU.chr2.2194/evm.TU.chr2.3115/evm.TU.chr4.1365/evm.TU.chr4.1366/evm.TU.chr4.2094/evm.TU.chr5.3342/evm.TU.chr6.1949	12
P6 vs.P5	BP	GO:0097306	cellular response to alcohol	118/4894	201/10255	0.00103893	0.1504	0.146995	evm.TU.chr0.29/evm.TU.chr1.201/evm.TU.chr1.942/evm.TU.chr1.944_evm.TU.chr1.943/evm.TU.chr1.1202/evm.TU.chr1.1245/evm.TU.chr1.1339/evm.TU.chr1.1357/evm.TU.chr1.1382/evm.TU.chr1.1475/evm.TU.chr1.1726/evm.TU.chr1.1737/evm.TU.chr1.1738/evm.TU.chr1.1831/evm.TU.chr1.2089/evm.TU.chr1.2201/evm.TU.chr1.2371/evm.TU.chr1.2396/evm.TU.chr1.2500/evm.TU.chr1.2626/evm.TU.chr2.299/evm.TU.chr2.391/evm.TU.chr2.577/…	118
P6 vs.P5	BP	GO:0009292	genetic transfer	16/4894	19/10255	0.00117021	0.1504	0.146995	evm.TU.chr1.879/evm.TU.chr1.1199/evm.TU.chr1.1419/evm.TU.chr1.1997/evm.TU.chr2.895/evm.TU.chr2.1412/evm.TU.chr2.1754/evm.TU.chr3.415/evm.TU.chr4.2227/evm.TU.chr4.3171/evm.TU.chr5.656/evm.TU.chr6.1780/evm.TU.chr6.1788/evm.TU.chr6.2206/evm.TU.chr6.4305/evm.TU.chr7.2553	16
P6 vs.P5	BP	GO:0009294	DNA mediated transformation	16/4894	19/10255	0.00117021	0.1504	0.146995	evm.TU.chr1.879/evm.TU.chr1.1199/evm.TU.chr1.1419/evm.TU.chr1.1997/evm.TU.chr2.895/evm.TU.chr2.1412/evm.TU.chr2.1754/evm.TU.chr3.415/evm.TU.chr4.2227/evm.TU.chr4.3171/evm.TU.chr5.656/evm.TU.chr6.1780/evm.TU.chr6.1788/evm.TU.chr6.2206/evm.TU.chr6.4305/evm.TU.chr7.2553	16
P6 vs.P5	BP	GO:0035672	oligopeptide transmembrane transport	16/4894	19/10255	0.00117021	0.1504	0.146995	evm.TU.chr1.1015/evm.TU.chr1.2178/evm.TU.chr2.900/evm.TU.chr2.1691/evm.TU.chr2.1692/evm.TU.chr2.3365/evm.TU.chr3.1240/evm.TU.chr3.3113/evm.TU.chr3.3528/evm.TU.chr4.790/evm.TU.chr4.791/evm.TU.chr4.3055/evm.TU.chr4.3054/evm.TU.chr5.776/evm.TU.chr5.1027/evm.TU.chr7.2593	16
P6 vs.P5	BP	GO:0071215	cellular response to abscisic acid stimulus	117/4894	200/10255	0.00130026	0.156782	0.153232	evm.TU.chr0.29/evm.TU.chr1.201/evm.TU.chr1.942/evm.TU.chr1.944_evm.TU.chr1.943/evm.TU.chr1.1202/evm.TU.chr1.1245/evm.TU.chr1.1339/evm.TU.chr1.1357/evm.TU.chr1.1382/evm.TU.chr1.1475/evm.TU.chr1.1726/evm.TU.chr1.1737/evm.TU.chr1.1738/evm.TU.chr1.1831/evm.TU.chr1.2089/evm.TU.chr1.2201/evm.TU.chr1.2371/evm.TU.chr1.2396/evm.TU.chr1.2500/evm.TU.chr1.2626/evm.TU.chr2.299/evm.TU.chr2.391/evm.TU.chr2.577/…	117
P6 vs.P5	BP	GO:0048609	multicellular organismal reproductive process	118/4894	202/10255	0.00133604	0.156782	0.153232	evm.TU.chr0.22/evm.TU.chr0.324/evm.TU.chr0.466/evm.TU.chr1.100/evm.TU.chr1.151/evm.TU.chr1.329/evm.TU.chr1.512/evm.TU.chr1.585/evm.TU.chr1.586/evm.TU.chr1.598/evm.TU.chr1.802/evm.TU.chr1.1002/evm.TU.chr1.1039/evm.TU.chr1.1102/evm.TU.chr1.1224/evm.TU.chr1.1415/evm.TU.chr1.1492/evm.TU.chr1.1925/evm.TU.chr1.1937/evm.TU.chr1.2151/evm.TU.chr1.2286/evm.TU.chr1.2468/evm.TU.chr2.827/evm.TU.chr2.1350/evm.…	118
P6 vs.P5	BP	GO:0009640	photomorphogenesis	40/4894	59/10255	0.00142767	0.160553	0.156918	evm.TU.chr1.442/evm.TU.chr1.1488/evm.TU.chr1.1510/evm.TU.chr1.1898/evm.TU.chr1.2434/evm.TU.chr2.1784/evm.TU.chr2.2208/evm.TU.chr2.3115/evm.TU.chr2.3172/evm.TU.chr3.122/evm.TU.chr3.333/evm.TU.chr3.386/evm.TU.chr3.484/evm.TU.chr3.503/evm.TU.chr3.556/evm.TU.chr3.2695/evm.TU.chr4.447/evm.TU.chr4.1251/evm.TU.chr4.2669/evm.TU.chr5.179/evm.TU.chr5.735/evm.TU.chr5.1187/evm.TU.chr5.1405/evm.TU.chr5.1600/e…	40
P6 vs.P5	BP	GO:0009617	response to bacterium	241/4894	441/10255	0.0017145	0.185097	0.180907	evm.TU.chr0.41/evm.TU.chr0.328/evm.TU.chr1.43/evm.TU.chr1.120/evm.TU.chr1.329/evm.TU.chr1.389/evm.TU.chr1.652/evm.TU.chr1.731/evm.TU.chr1.822/evm.TU.chr1.867/evm.TU.chr1.868/evm.TU.chr1.869/evm.TU.chr1.1007/evm.TU.chr1.1121/evm.TU.chr1.1122/evm.TU.chr1.1181/evm.TU.chr1.1221/evm.TU.chr1.1252/evm.TU.chr1.1421/evm.TU.chr1.1422/evm.TU.chr1.1423/evm.TU.chr1.1425/evm.TU.chr1.1426/evm.TU.chr1.1478/evm.T…	241
P6 vs.P5	BP	GO:0003002	regionalization	96/4894	162/10255	0.00195132	0.194507	0.190104	evm.TU.chr1.123/evm.TU.chr1.329/evm.TU.chr1.354/evm.TU.chr1.674/evm.TU.chr1.1002/evm.TU.chr1.1345/evm.TU.chr1.1429/evm.TU.chr1.1440/evm.TU.chr1.1530/evm.TU.chr1.1661/evm.TU.chr1.2000_evm.TU.chr1.2001/evm.TU.chr1.2002/evm.TU.chr1.2064/evm.TU.chr1.2265_evm.TU.chr1.2266/evm.TU.chr2.70/evm.TU.chr2.299/evm.TU.chr2.1829/evm.TU.chr2.2076/evm.TU.chr2.2570/evm.TU.chr2.3115/evm.TU.chr2.3172/evm.TU.chr2.320…	96
P6 vs.P5	BP	GO:0006475	internal protein amino acid acetylation	48/4894	74/10255	0.00214174	0.194507	0.190104	evm.TU.chr1.151/evm.TU.chr1.1070/evm.TU.chr1.1199/evm.TU.chr1.1615/evm.TU.chr1.1644/evm.TU.chr1.1925/evm.TU.chr1.2118/evm.TU.chr1.2483_evm.TU.chr1.2484/evm.TU.chr2.785/evm.TU.chr2.861/evm.TU.chr2.901/evm.TU.chr2.1412/evm.TU.chr2.1547/evm.TU.chr2.1690/evm.TU.chr2.1848/evm.TU.chr2.1853/evm.TU.chr2.1968/evm.TU.chr2.2556/evm.TU.chr2.3240/evm.TU.chr2.3371/evm.TU.chr3.59/evm.TU.chr3.139/evm.TU.chr3.140…	48
P6 vs.P5	BP	GO:0018394	peptidyl-lysine acetylation	48/4894	74/10255	0.00214174	0.194507	0.190104	evm.TU.chr1.151/evm.TU.chr1.1070/evm.TU.chr1.1199/evm.TU.chr1.1615/evm.TU.chr1.1644/evm.TU.chr1.1925/evm.TU.chr1.2118/evm.TU.chr1.2483_evm.TU.chr1.2484/evm.TU.chr2.785/evm.TU.chr2.861/evm.TU.chr2.901/evm.TU.chr2.1412/evm.TU.chr2.1547/evm.TU.chr2.1690/evm.TU.chr2.1848/evm.TU.chr2.1853/evm.TU.chr2.1968/evm.TU.chr2.2556/evm.TU.chr2.3240/evm.TU.chr2.3371/evm.TU.chr3.59/evm.TU.chr3.139/evm.TU.chr3.140…	48
P6 vs.P5	BP	GO:0032881	regulation of polysaccharide metabolic process	13/4894	15/10255	0.00216199	0.194507	0.190104	evm.TU.chr1.1319/evm.TU.chr1.1645/evm.TU.chr3.515/evm.TU.chr4.2722/evm.TU.chr4.3045/evm.TU.chr5.677/evm.TU.chr5.678/evm.TU.chr5.735/evm.TU.chr6.226/evm.TU.chr6.1893/evm.TU.chr6.2198/evm.TU.chr7.202/evm.TU.chr7.343	13
P6 vs.P5	BP	GO:1905622	negative regulation of leaf development	13/4894	15/10255	0.00216199	0.194507	0.190104	evm.TU.chr3.1282/evm.TU.chr4.2902/evm.TU.chr4.2993/evm.TU.chr4.2994/evm.TU.chr4.2995/evm.TU.chr4.3030/evm.TU.chr5.1459/evm.TU.chr5.2186/evm.TU.chr6.748/evm.TU.chr6.1823/evm.TU.chr6.2387/evm.TU.chr7.1036/evm.TU.chr7.2083	13
P6 vs.P5	BP	GO:0010208	pollen wall assembly	29/4894	41/10255	0.00238189	0.200897	0.196349	evm.TU.chr1.2027/evm.TU.chr1.2151/evm.TU.chr1.2269/evm.TU.chr1.2644/evm.TU.chr2.1506/evm.TU.chr2.1508/evm.TU.chr2.2472/evm.TU.chr2.3201/evm.TU.chr3.1061/evm.TU.chr3.3514/evm.TU.chr4.1042/evm.TU.chr4.1663/evm.TU.chr4.2632/evm.TU.chr4.2659/evm.TU.chr4.3044/evm.TU.chr5.23/evm.TU.chr5.677/evm.TU.chr5.678/evm.TU.chr5.806/evm.TU.chr5.2048/evm.TU.chr5.2873/evm.TU.chr5.2874/evm.TU.chr5.2876/evm.TU.chr5.3…	29
P6 vs.P5	BP	GO:0085029	extracellular matrix assembly	29/4894	41/10255	0.00238189	0.200897	0.196349	evm.TU.chr1.2027/evm.TU.chr1.2151/evm.TU.chr1.2269/evm.TU.chr1.2644/evm.TU.chr2.1506/evm.TU.chr2.1508/evm.TU.chr2.2472/evm.TU.chr2.3201/evm.TU.chr3.1061/evm.TU.chr3.3514/evm.TU.chr4.1042/evm.TU.chr4.1663/evm.TU.chr4.2632/evm.TU.chr4.2659/evm.TU.chr4.3044/evm.TU.chr5.23/evm.TU.chr5.677/evm.TU.chr5.678/evm.TU.chr5.806/evm.TU.chr5.2048/evm.TU.chr5.2873/evm.TU.chr5.2874/evm.TU.chr5.2876/evm.TU.chr5.3…	29
P6 vs.P5	BP	GO:0090351	seedling development	119/4894	207/10255	0.00278895	0.228102	0.222938	evm.TU.chr0.22/evm.TU.chr1.226/evm.TU.chr1.329/evm.TU.chr1.1009/evm.TU.chr1.1102/evm.TU.chr1.1202/evm.TU.chr1.1224/evm.TU.chr1.1339/evm.TU.chr1.1415/evm.TU.chr1.1492/evm.TU.chr1.1737/evm.TU.chr1.1738/evm.TU.chr1.2371/evm.TU.chr1.2376/evm.TU.chr1.2632/evm.TU.chr1.2644/evm.TU.chr2.391/evm.TU.chr2.1096/evm.TU.chr2.1722/evm.TU.chr2.1784/evm.TU.chr2.1788/evm.TU.chr2.1829/evm.TU.chr2.1858/evm.TU.chr2.1…	119
P6 vs.P5	BP	GO:0009845	seed germination	111/4894	192/10255	0.00295092	0.228796	0.223616	evm.TU.chr0.22/evm.TU.chr1.226/evm.TU.chr1.329/evm.TU.chr1.1009/evm.TU.chr1.1102/evm.TU.chr1.1202/evm.TU.chr1.1224/evm.TU.chr1.1339/evm.TU.chr1.1415/evm.TU.chr1.1492/evm.TU.chr1.1737/evm.TU.chr1.1738/evm.TU.chr1.2371/evm.TU.chr1.2376/evm.TU.chr2.391/evm.TU.chr2.1096/evm.TU.chr2.1722/evm.TU.chr2.1784/evm.TU.chr2.1829/evm.TU.chr2.1858/evm.TU.chr2.1859/evm.TU.chr2.1918/evm.TU.chr2.1922/evm.TU.chr2.2…	111
P6 vs.P5	BP	GO:0018393	internal peptidyl-lysine acetylation	47/4894	73/10255	0.00296698	0.228796	0.223616	evm.TU.chr1.151/evm.TU.chr1.1070/evm.TU.chr1.1199/evm.TU.chr1.1615/evm.TU.chr1.1644/evm.TU.chr1.1925/evm.TU.chr1.2118/evm.TU.chr1.2483_evm.TU.chr1.2484/evm.TU.chr2.785/evm.TU.chr2.861/evm.TU.chr2.901/evm.TU.chr2.1412/evm.TU.chr2.1547/evm.TU.chr2.1690/evm.TU.chr2.1848/evm.TU.chr2.1853/evm.TU.chr2.1968/evm.TU.chr2.2556/evm.TU.chr2.3240/evm.TU.chr2.3371/evm.TU.chr3.59/evm.TU.chr3.139/evm.TU.chr3.140…	47
P6 vs.P5	BP	GO:1905268	negative regulation of chromatin organization	21/4894	28/10255	0.00307807	0.23077	0.225545	evm.TU.chr1.198/evm.TU.chr1.199/evm.TU.chr1.1199/evm.TU.chr1.2542/evm.TU.chr2.785/evm.TU.chr2.1690/evm.TU.chr3.139/evm.TU.chr3.140/evm.TU.chr3.825/evm.TU.chr3.2727/evm.TU.chr3.3700/evm.TU.chr4.425/evm.TU.chr4.2496/evm.TU.chr5.635/evm.TU.chr5.636/evm.TU.chr5.1508/evm.TU.chr5.3123/evm.TU.chr5.3222/evm.TU.chr6.1402/evm.TU.chr6.4026/evm.TU.chr7.131	21
P6 vs.P5	BP	GO:0043543	protein acylation	53/4894	84/10255	0.00317315	0.231469	0.226228	evm.TU.chr1.151/evm.TU.chr1.1070/evm.TU.chr1.1199/evm.TU.chr1.1510/evm.TU.chr1.1615/evm.TU.chr1.1644/evm.TU.chr1.1925/evm.TU.chr1.2118/evm.TU.chr1.2483_evm.TU.chr1.2484/evm.TU.chr2.785/evm.TU.chr2.861/evm.TU.chr2.901/evm.TU.chr2.1412/evm.TU.chr2.1547/evm.TU.chr2.1690/evm.TU.chr2.1848/evm.TU.chr2.1853/evm.TU.chr2.1968/evm.TU.chr2.1971/evm.TU.chr2.2556/evm.TU.chr2.3240/evm.TU.chr2.3371/evm.TU.chr3.…	53
P6 vs.P5	BP	GO:0000271	polysaccharide biosynthetic process	73/4894	121/10255	0.00342079	0.242966	0.237465	evm.TU.chr1.57/evm.TU.chr1.202/evm.TU.chr1.203/evm.TU.chr1.340/evm.TU.chr1.1247/evm.TU.chr1.1440/evm.TU.chr1.1544/evm.TU.chr1.1545/evm.TU.chr1.1783/evm.TU.chr1.1998/evm.TU.chr1.2027/evm.TU.chr1.2151/evm.TU.chr2.1699/evm.TU.chr2.1723/evm.TU.chr2.1895/evm.TU.chr2.2184/evm.TU.chr2.2369/evm.TU.chr2.2960/evm.TU.chr2.3410/evm.TU.chr2.3503/evm.TU.chr2.3553/evm.TU.chr3.214/evm.TU.chr3.515/evm.TU.chr3.564…	73
P6 vs.P5	BP	GO:0042304	regulation of fatty acid biosynthetic process	10/4894	11/10255	0.00380081	0.255081	0.249306	evm.TU.chr1.1780/evm.TU.chr2.1690/evm.TU.chr3.825/evm.TU.chr3.1014/evm.TU.chr5.3222/evm.TU.chr6.1683/evm.TU.chr6.1861/evm.TU.chr6.3599/evm.TU.chr6.4196/evm.TU.chr7.2045	10
P6 vs.P5	BP	GO:0048825	cotyledon development	25/4894	35/10255	0.00383245	0.255081	0.249306	evm.TU.chr1.300/evm.TU.chr1.2265_evm.TU.chr1.2266/evm.TU.chr2.70/evm.TU.chr2.2569/evm.TU.chr2.3204/evm.TU.chr2.3573/evm.TU.chr3.250/evm.TU.chr3.503/evm.TU.chr3.728/evm.TU.chr3.834/evm.TU.chr3.1327/evm.TU.chr3.1547/evm.TU.chr3.2688/evm.TU.chr3.2975/evm.TU.chr3.3229/evm.TU.chr4.2374/evm.TU.chr4.2405/evm.TU.chr5.349/evm.TU.chr5.356/evm.TU.chr5.1600/evm.TU.chr6.513/evm.TU.chr6.698/evm.TU.chr6.922/evm…	25
P6 vs.P5	BP	GO:0009738	abscisic acid-activated signaling pathway	103/4894	178/10255	0.00393308	0.255081	0.249306	evm.TU.chr0.29/evm.TU.chr1.201/evm.TU.chr1.942/evm.TU.chr1.944_evm.TU.chr1.943/evm.TU.chr1.1202/evm.TU.chr1.1339/evm.TU.chr1.1357/evm.TU.chr1.1382/evm.TU.chr1.1475/evm.TU.chr1.1726/evm.TU.chr1.1737/evm.TU.chr1.1738/evm.TU.chr1.1831/evm.TU.chr1.2089/evm.TU.chr1.2201/evm.TU.chr1.2396/evm.TU.chr1.2500/evm.TU.chr1.2626/evm.TU.chr2.391/evm.TU.chr2.577/evm.TU.chr2.1121/evm.TU.chr2.1806/evm.TU.chr2.2333…	103
P6 vs.P5	BP	GO:1900056	negative regulation of leaf senescence	12/4894	14/10255	0.0039694	0.255081	0.249306	evm.TU.chr3.1282/evm.TU.chr4.2993/evm.TU.chr4.2994/evm.TU.chr4.2995/evm.TU.chr4.3030/evm.TU.chr5.1459/evm.TU.chr5.2186/evm.TU.chr6.748/evm.TU.chr6.1823/evm.TU.chr6.2387/evm.TU.chr7.1036/evm.TU.chr7.2083	12
P6 vs.P5	BP	GO:0030198	extracellular matrix organization	34/4894	51/10255	0.00484525	0.297212	0.290483	evm.TU.chr1.1434/evm.TU.chr1.2027/evm.TU.chr1.2151/evm.TU.chr1.2269/evm.TU.chr1.2644/evm.TU.chr2.1506/evm.TU.chr2.1508/evm.TU.chr2.2203_evm.TU.chr2.2204/evm.TU.chr2.2472/evm.TU.chr2.2916/evm.TU.chr2.3201/evm.TU.chr3.1061/evm.TU.chr3.3514/evm.TU.chr4.1042/evm.TU.chr4.1663/evm.TU.chr4.2632/evm.TU.chr4.2659/evm.TU.chr4.3044/evm.TU.chr5.23/evm.TU.chr5.677/evm.TU.chr5.678/evm.TU.chr5.806/evm.TU.chr5.1…	34
P6 vs.P5	BP	GO:0043062	extracellular structure organization	34/4894	51/10255	0.00484525	0.297212	0.290483	evm.TU.chr1.1434/evm.TU.chr1.2027/evm.TU.chr1.2151/evm.TU.chr1.2269/evm.TU.chr1.2644/evm.TU.chr2.1506/evm.TU.chr2.1508/evm.TU.chr2.2203_evm.TU.chr2.2204/evm.TU.chr2.2472/evm.TU.chr2.2916/evm.TU.chr2.3201/evm.TU.chr3.1061/evm.TU.chr3.3514/evm.TU.chr4.1042/evm.TU.chr4.1663/evm.TU.chr4.2632/evm.TU.chr4.2659/evm.TU.chr4.3044/evm.TU.chr5.23/evm.TU.chr5.677/evm.TU.chr5.678/evm.TU.chr5.806/evm.TU.chr5.1…	34
P6 vs.P5	BP	GO:0010016	shoot system morphogenesis	96/4894	166/10255	0.0053715	0.320438	0.313184	evm.TU.chr1.222/evm.TU.chr1.1038/evm.TU.chr1.1078_evm.TU.chr1.1079/evm.TU.chr1.1257/evm.TU.chr1.1304/evm.TU.chr1.1319/evm.TU.chr1.1345/evm.TU.chr1.1419/evm.TU.chr1.1601/evm.TU.chr1.1645/evm.TU.chr1.2064/evm.TU.chr1.2190/evm.TU.chr1.2265_evm.TU.chr1.2266/evm.TU.chr1.2295/evm.TU.chr2.70/evm.TU.chr2.299/evm.TU.chr2.1720/evm.TU.chr2.1788/evm.TU.chr2.2076/evm.TU.chr2.2405/evm.TU.chr2.2852/evm.TU.chr2.…	96
P6 vs.P5	BP	GO:0007276	gamete generation	63/4894	104/10255	0.00551003	0.320438	0.313184	evm.TU.chr0.324/evm.TU.chr0.466/evm.TU.chr1.100/evm.TU.chr1.151/evm.TU.chr1.512/evm.TU.chr1.1039/evm.TU.chr1.1925/evm.TU.chr1.1937/evm.TU.chr1.2286/evm.TU.chr1.2468/evm.TU.chr2.1350/evm.TU.chr2.1435/evm.TU.chr2.1557/evm.TU.chr2.1788/evm.TU.chr2.2384/evm.TU.chr2.3240/evm.TU.chr2.3495/evm.TU.chr3.174/evm.TU.chr3.229/evm.TU.chr3.279/evm.TU.chr3.854/evm.TU.chr3.878/evm.TU.chr3.1043/evm.TU.chr3.1431/e…	63
P6 vs.P5	BP	GO:0016573	histone acetylation	45/4894	71/10255	0.00558007	0.320438	0.313184	evm.TU.chr1.1070/evm.TU.chr1.1199/evm.TU.chr1.1615/evm.TU.chr1.1644/evm.TU.chr1.1925/evm.TU.chr1.2118/evm.TU.chr1.2483_evm.TU.chr1.2484/evm.TU.chr2.785/evm.TU.chr2.861/evm.TU.chr2.901/evm.TU.chr2.1412/evm.TU.chr2.1547/evm.TU.chr2.1690/evm.TU.chr2.1848/evm.TU.chr2.1853/evm.TU.chr2.1968/evm.TU.chr2.2556/evm.TU.chr2.3371/evm.TU.chr3.59/evm.TU.chr3.139/evm.TU.chr3.140/evm.TU.chr3.544/evm.TU.chr3.825/…	45
P6 vs.P5	BP	GO:0009694	jasmonic acid metabolic process	25/4894	36/10255	0.00689143	0.372903	0.364461	evm.TU.chr1.720/evm.TU.chr1.721/evm.TU.chr2.1806/evm.TU.chr2.2353/evm.TU.chr2.3231/evm.TU.chr2.3418/evm.TU.chr2.3517/evm.TU.chr3.240/evm.TU.chr3.241/evm.TU.chr3.242/evm.TU.chr3.2047/evm.TU.chr4.313/evm.TU.chr4.918/evm.TU.chr4.919/evm.TU.chr4.2044/evm.TU.chr4.2375/evm.TU.chr5.682/evm.TU.chr5.683/evm.TU.chr5.712/evm.TU.chr5.2718/evm.TU.chr6.1861/evm.TU.chr6.2323/evm.TU.chr6.3757/evm.TU.chr7.1092/ev…	25
P6 vs.P5	BP	GO:0000187	activation of MAPK activity	9/4894	10/10255	0.0073021	0.372903	0.364461	evm.TU.chr1.512/evm.TU.chr1.674/evm.TU.chr1.1347/evm.TU.chr5.1636/evm.TU.chr5.1637/evm.TU.chr5.2037/evm.TU.chr5.2086/evm.TU.chr6.3599/evm.TU.chr6.4226	9
P6 vs.P5	BP	GO:0002694	regulation of leukocyte activation	9/4894	10/10255	0.0073021	0.372903	0.364461	evm.TU.chr1.198/evm.TU.chr1.199/evm.TU.chr1.603/evm.TU.chr1.2542/evm.TU.chr4.1365/evm.TU.chr4.1366/evm.TU.chr5.2037/evm.TU.chr6.1730/evm.TU.chr6.1949	9
P6 vs.P5	BP	GO:0050865	regulation of cell activation	9/4894	10/10255	0.0073021	0.372903	0.364461	evm.TU.chr1.198/evm.TU.chr1.199/evm.TU.chr1.603/evm.TU.chr1.2542/evm.TU.chr4.1365/evm.TU.chr4.1366/evm.TU.chr5.2037/evm.TU.chr6.1730/evm.TU.chr6.1949	9
P6 vs.P5	BP	GO:0044764	multi-organism cellular process	22/4894	31/10255	0.00746855	0.372903	0.364461	evm.TU.chr1.879/evm.TU.chr1.1199/evm.TU.chr1.1419/evm.TU.chr1.1997/evm.TU.chr2.412/evm.TU.chr2.895/evm.TU.chr2.1412/evm.TU.chr2.1754/evm.TU.chr3.415/evm.TU.chr3.2653/evm.TU.chr3.3195/evm.TU.chr4.2227/evm.TU.chr4.3171/evm.TU.chr5.656/evm.TU.chr6.1780/evm.TU.chr6.1788/evm.TU.chr6.2173/evm.TU.chr6.2206/evm.TU.chr6.3961/evm.TU.chr6.3962/evm.TU.chr6.4305/evm.TU.chr7.2553	22
P6 vs.P5	BP	GO:0006690	icosanoid metabolic process	16/4894	21/10255	0.00760667	0.372903	0.364461	evm.TU.chr2.684/evm.TU.chr2.1597/evm.TU.chr2.3517/evm.TU.chr3.240/evm.TU.chr3.241/evm.TU.chr3.242/evm.TU.chr3.445/evm.TU.chr3.3185/evm.TU.chr3.3589/evm.TU.chr4.920/evm.TU.chr4.1434/evm.TU.chr5.2037/evm.TU.chr5.2225/evm.TU.chr5.2718/evm.TU.chr5.3199/evm.TU.chr5.3200	16
P6 vs.P5	BP	GO:0006857	oligopeptide transport	16/4894	21/10255	0.00760667	0.372903	0.364461	evm.TU.chr1.1015/evm.TU.chr1.2178/evm.TU.chr2.900/evm.TU.chr2.1691/evm.TU.chr2.1692/evm.TU.chr2.3365/evm.TU.chr3.1240/evm.TU.chr3.3113/evm.TU.chr3.3528/evm.TU.chr4.790/evm.TU.chr4.791/evm.TU.chr4.3055/evm.TU.chr4.3054/evm.TU.chr5.776/evm.TU.chr5.1027/evm.TU.chr7.2593	16
P6 vs.P5	BP	GO:0043967	histone H4 acetylation	16/4894	21/10255	0.00760667	0.372903	0.364461	evm.TU.chr1.1070/evm.TU.chr1.1199/evm.TU.chr1.1615/evm.TU.chr1.1644/evm.TU.chr1.1925/evm.TU.chr1.2118/evm.TU.chr2.861/evm.TU.chr2.1848/evm.TU.chr2.1968/evm.TU.chr2.2556/evm.TU.chr2.3371/evm.TU.chr3.1043/evm.TU.chr5.2133/evm.TU.chr5.2865/evm.TU.chr6.4148/evm.TU.chr7.2444	16
P6 vs.P5	BP	GO:0097305	response to alcohol	265/4894	499/10255	0.00773715	0.372903	0.364461	evm.TU.chr0.29/evm.TU.chr1.201/evm.TU.chr1.329/evm.TU.chr1.401/evm.TU.chr1.755/evm.TU.chr1.758/evm.TU.chr1.942/evm.TU.chr1.944_evm.TU.chr1.943/evm.TU.chr1.970/evm.TU.chr1.1003/evm.TU.chr1.1009/evm.TU.chr1.1110/evm.TU.chr1.1202/evm.TU.chr1.1245/evm.TU.chr1.1339/evm.TU.chr1.1357/evm.TU.chr1.1382/evm.TU.chr1.1475/evm.TU.chr1.1554/evm.TU.chr1.1644/evm.TU.chr1.1726/evm.TU.chr1.1737/evm.TU.chr1.1738/ev…	265
P6 vs.P5	BP	GO:0009737	response to abscisic acid	255/4894	480/10255	0.00868224	0.411112	0.401804	evm.TU.chr0.29/evm.TU.chr1.201/evm.TU.chr1.401/evm.TU.chr1.755/evm.TU.chr1.758/evm.TU.chr1.942/evm.TU.chr1.944_evm.TU.chr1.943/evm.TU.chr1.970/evm.TU.chr1.1003/evm.TU.chr1.1009/evm.TU.chr1.1110/evm.TU.chr1.1202/evm.TU.chr1.1245/evm.TU.chr1.1339/evm.TU.chr1.1357/evm.TU.chr1.1382/evm.TU.chr1.1475/evm.TU.chr1.1554/evm.TU.chr1.1644/evm.TU.chr1.1726/evm.TU.chr1.1737/evm.TU.chr1.1738/evm.TU.chr1.1783/e…	255
P6 vs.P5	BP	GO:0043044	ATP-dependent chromatin remodeling	14/4894	18/10255	0.00931806	0.422139	0.412582	evm.TU.chr1.1207/evm.TU.chr1.1271/evm.TU.chr3.1043/evm.TU.chr3.3268/evm.TU.chr4.1199/evm.TU.chr4.1233/evm.TU.chr4.1362/evm.TU.chr4.1363/evm.TU.chr4.1364/evm.TU.chr4.2094/evm.TU.chr4.3069/evm.TU.chr6.138/evm.TU.chr7.1186/evm.TU.chr7.2668	14
P6 vs.P5	BP	GO:1905392	plant organ morphogenesis	183/4894	338/10255	0.0094848	0.422139	0.412582	evm.TU.chr0.291/evm.TU.chr0.422/evm.TU.chr0.606/evm.TU.chr1.100/evm.TU.chr1.311/evm.TU.chr1.371/evm.TU.chr1.427/evm.TU.chr1.495/evm.TU.chr1.496/evm.TU.chr1.502/evm.TU.chr1.512/evm.TU.chr1.620/evm.TU.chr1.785/evm.TU.chr1.865/evm.TU.chr1.900/evm.TU.chr1.1009/evm.TU.chr1.1078_evm.TU.chr1.1079/evm.TU.chr1.1257/evm.TU.chr1.1304/evm.TU.chr1.1345/evm.TU.chr1.1419/evm.TU.chr1.1429/evm.TU.chr1.1610/evm.TU…	183
P6 vs.P5	BP	GO:0031344	regulation of cell projection organization	20/4894	28/10255	0.00954075	0.422139	0.412582	evm.TU.chr1.8/evm.TU.chr1.463/evm.TU.chr1.806/evm.TU.chr1.811/evm.TU.chr2.412/evm.TU.chr2.684/evm.TU.chr2.2074/evm.TU.chr2.2950/evm.TU.chr3.2533/evm.TU.chr3.2715/evm.TU.chr4.664/evm.TU.chr4.689/evm.TU.chr4.1360/evm.TU.chr5.1296/evm.TU.chr5.3309/evm.TU.chr6.352/evm.TU.chr6.3599/evm.TU.chr6.3716/evm.TU.chr6.4071/evm.TU.chr7.2684	20
P6 vs.P5	BP	GO:0120035	regulation of plasma membrane bounded cell projection organization	20/4894	28/10255	0.00954075	0.422139	0.412582	evm.TU.chr1.8/evm.TU.chr1.463/evm.TU.chr1.806/evm.TU.chr1.811/evm.TU.chr2.412/evm.TU.chr2.684/evm.TU.chr2.2074/evm.TU.chr2.2950/evm.TU.chr3.2533/evm.TU.chr3.2715/evm.TU.chr4.664/evm.TU.chr4.689/evm.TU.chr4.1360/evm.TU.chr5.1296/evm.TU.chr5.3309/evm.TU.chr6.352/evm.TU.chr6.3599/evm.TU.chr6.3716/evm.TU.chr6.4071/evm.TU.chr7.2684	20
P6 vs.P5	BP	GO:0009834	plant-type secondary cell wall biogenesis	32/4894	49/10255	0.00977922	0.423888	0.414291	evm.TU.chr1.57/evm.TU.chr1.1051/evm.TU.chr1.1440/evm.TU.chr1.1998/evm.TU.chr2.170/evm.TU.chr2.1699/evm.TU.chr2.2960/evm.TU.chr2.3366/evm.TU.chr3.564/evm.TU.chr3.656/evm.TU.chr3.1026/evm.TU.chr3.1027/evm.TU.chr3.1258/evm.TU.chr3.1865/evm.TU.chr3.2263/evm.TU.chr3.3115/evm.TU.chr4.884/evm.TU.chr4.1558/evm.TU.chr4.1734/evm.TU.chr4.2287/evm.TU.chr4.3121/evm.TU.chr5.110/evm.TU.chr5.806/evm.TU.chr5.815/…	32
P6 vs.P5	BP	GO:0070727	cellular macromolecule localization	260/4894	491/10255	0.00989439	0.423888	0.414291	evm.TU.chr0.128/evm.TU.chr0.528/evm.TU.chr1.8/evm.TU.chr1.79/evm.TU.chr1.133/evm.TU.chr1.151/evm.TU.chr1.192/evm.TU.chr1.198/evm.TU.chr1.199/evm.TU.chr1.217/evm.TU.chr1.259/evm.TU.chr1.284/evm.TU.chr1.406/evm.TU.chr1.492/evm.TU.chr1.517/evm.TU.chr1.604/evm.TU.chr1.737/evm.TU.chr1.810/evm.TU.chr1.861/evm.TU.chr1.867/evm.TU.chr1.960/evm.TU.chr1.1039/evm.TU.chr1.1041/evm.TU.chr1.1070/evm.TU.chr1.131…	260
P6 vs.P5	CC	GO:0019898	extrinsic component of membrane	45/4890	69/10300	0.00218421	0.413888	0.401002	evm.TU.chr1.195/evm.TU.chr1.204/evm.TU.chr1.817/evm.TU.chr1.867/evm.TU.chr1.1290/evm.TU.chr1.1736/evm.TU.chr2.557/evm.TU.chr2.1015/evm.TU.chr2.2161/evm.TU.chr2.2162/evm.TU.chr2.2342/evm.TU.chr2.3235/evm.TU.chr2.3426/evm.TU.chr3.1752/evm.TU.chr3.2727/evm.TU.chr3.3271/evm.TU.chr4.154/evm.TU.chr4.2748/evm.TU.chr4.2879/evm.TU.chr4.2906/evm.TU.chr4.3063/evm.TU.chr5.68/evm.TU.chr5.69/evm.TU.chr5.1226/e…	45
P6 vs.P5	CC	GO:0005777	peroxisome	104/4890	180/10300	0.00329353	0.413888	0.401002	evm.TU.chr0.41/evm.TU.chr0.582/evm.TU.chr1.31/evm.TU.chr1.574/evm.TU.chr1.707/evm.TU.chr1.708/evm.TU.chr1.720/evm.TU.chr1.721/evm.TU.chr1.849/evm.TU.chr1.913/evm.TU.chr1.997/evm.TU.chr1.998/evm.TU.chr1.1243/evm.TU.chr1.1815/evm.TU.chr1.2381/evm.TU.chr1.2385/evm.TU.chr1.2386/evm.TU.chr2.50/evm.TU.chr2.273/evm.TU.chr2.1389/evm.TU.chr2.1399/evm.TU.chr2.1400/evm.TU.chr2.1401/evm.TU.chr2.1454/evm.TU.c…	104
P6 vs.P5	CC	GO:0042579	microbody	104/4890	180/10300	0.00329353	0.413888	0.401002	evm.TU.chr0.41/evm.TU.chr0.582/evm.TU.chr1.31/evm.TU.chr1.574/evm.TU.chr1.707/evm.TU.chr1.708/evm.TU.chr1.720/evm.TU.chr1.721/evm.TU.chr1.849/evm.TU.chr1.913/evm.TU.chr1.997/evm.TU.chr1.998/evm.TU.chr1.1243/evm.TU.chr1.1815/evm.TU.chr1.2381/evm.TU.chr1.2385/evm.TU.chr1.2386/evm.TU.chr2.50/evm.TU.chr2.273/evm.TU.chr2.1389/evm.TU.chr2.1399/evm.TU.chr2.1400/evm.TU.chr2.1401/evm.TU.chr2.1454/evm.TU.c…	104
P6 vs.P5	CC	GO:0070603	SWI/SNF superfamily-type complex	23/4890	32/10300	0.00447925	0.422169	0.409026	evm.TU.chr1.189/evm.TU.chr1.1070/evm.TU.chr1.1522/evm.TU.chr2.1848/evm.TU.chr2.2845/evm.TU.chr2.2846/evm.TU.chr2.3371/evm.TU.chr3.222/evm.TU.chr3.1043/evm.TU.chr3.1250/evm.TU.chr3.1531/evm.TU.chr3.1645/evm.TU.chr3.2199/evm.TU.chr3.3191/evm.TU.chr3.3268/evm.TU.chr4.1199/evm.TU.chr4.1233/evm.TU.chr4.1362/evm.TU.chr4.1363/evm.TU.chr4.1364/evm.TU.chr6.525/evm.TU.chr6.2264/evm.TU.chr6.2381	23
P6 vs.P5	CC	GO:0035097	histone methyltransferase complex	11/4890	13/10300	0.00687176	0.448366	0.434408	evm.TU.chr1.1070/evm.TU.chr1.1522/evm.TU.chr1.1615/evm.TU.chr2.841/evm.TU.chr2.1968/evm.TU.chr2.3371/evm.TU.chr3.3700/evm.TU.chr4.1365/evm.TU.chr4.1366/evm.TU.chr6.1949/evm.TU.chr6.3104	11
P6 vs.P5	CC	GO:0000790	nuclear chromatin	58/4890	96/10300	0.0071358	0.448366	0.434408	evm.TU.chr0.466/evm.TU.chr1.189/evm.TU.chr1.559/evm.TU.chr1.994/evm.TU.chr1.1070/evm.TU.chr1.1271/evm.TU.chr1.1522/evm.TU.chr1.1679/evm.TU.chr1.1980/evm.TU.chr1.1981/evm.TU.chr1.2468/evm.TU.chr2.1531/evm.TU.chr2.1754/evm.TU.chr2.1848/evm.TU.chr2.1882/evm.TU.chr2.2845/evm.TU.chr2.2846/evm.TU.chr2.3371/evm.TU.chr3.222/evm.TU.chr3.1043/evm.TU.chr3.1250/evm.TU.chr3.1531/evm.TU.chr3.1645/evm.TU.chr3.2…	58
P6 vs.P5	MF	GO:0008194	UDP-glycosyltransferase activity	112/4219	175/8833	9.26252e-06	0.00599285	0.00588901	evm.TU.chr1.23/evm.TU.chr1.188/evm.TU.chr1.202/evm.TU.chr1.203/evm.TU.chr1.666/evm.TU.chr1.667/evm.TU.chr1.802/evm.TU.chr1.1118/evm.TU.chr1.1241/evm.TU.chr1.1247/evm.TU.chr1.1440/evm.TU.chr1.1462/evm.TU.chr1.1653/evm.TU.chr1.1783/evm.TU.chr1.1998/evm.TU.chr1.2153/evm.TU.chr1.2230/evm.TU.chr1.2231/evm.TU.chr1.2389/evm.TU.chr2.178/evm.TU.chr2.1363/evm.TU.chr2.1895/evm.TU.chr2.2184/evm.TU.chr2.2242/…	112
P6 vs.P5	MF	GO:0016757	transferase activity, transferring glycosyl groups	170/4219	289/8833	8.17247e-05	0.0264379	0.0259798	evm.TU.chr1.23/evm.TU.chr1.57/evm.TU.chr1.188/evm.TU.chr1.202/evm.TU.chr1.203/evm.TU.chr1.486/evm.TU.chr1.487/evm.TU.chr1.666/evm.TU.chr1.667/evm.TU.chr1.802/evm.TU.chr1.1118/evm.TU.chr1.1241/evm.TU.chr1.1247/evm.TU.chr1.1440/evm.TU.chr1.1462/evm.TU.chr1.1544/evm.TU.chr1.1545/evm.TU.chr1.1653/evm.TU.chr1.1783/evm.TU.chr1.1804/evm.TU.chr1.1904/evm.TU.chr1.1905/evm.TU.chr1.1998/evm.TU.chr1.2153/evm…	170
P6 vs.P5	MF	GO:0035251	UDP-glucosyltransferase activity	75/4219	116/8833	0.000167529	0.0361304	0.0355043	evm.TU.chr1.23/evm.TU.chr1.666/evm.TU.chr1.667/evm.TU.chr1.802/evm.TU.chr1.1118/evm.TU.chr1.1241/evm.TU.chr1.1462/evm.TU.chr1.1653/evm.TU.chr1.1783/evm.TU.chr1.1998/evm.TU.chr1.2230/evm.TU.chr1.2231/evm.TU.chr1.2389/evm.TU.chr2.178/evm.TU.chr2.2242/evm.TU.chr2.2472/evm.TU.chr2.2960/evm.TU.chr2.3153/evm.TU.chr3.602/evm.TU.chr3.656/evm.TU.chr3.730/evm.TU.chr3.2035/evm.TU.chr3.2726/evm.TU.chr3.2879/…	75
P6 vs.P5	MF	GO:0140030	modification-dependent protein binding	40/4219	56/8833	0.000272746	0.0441167	0.0433523	evm.TU.chr0.538/evm.TU.chr1.151/evm.TU.chr1.658/evm.TU.chr1.1009/evm.TU.chr1.1111/evm.TU.chr2.599/evm.TU.chr2.785/evm.TU.chr2.841/evm.TU.chr2.1348/evm.TU.chr2.1453/evm.TU.chr2.2248/evm.TU.chr2.3240/evm.TU.chr2.3448/evm.TU.chr3.139/evm.TU.chr3.140/evm.TU.chr3.430/evm.TU.chr3.1043/evm.TU.chr3.2199/evm.TU.chr3.2849/evm.TU.chr3.3191/evm.TU.chr3.3326/evm.TU.chr3.3348/evm.TU.chr3.3349/evm.TU.chr3.3384/…	40
P6 vs.P5	MF	GO:0004252	serine-type endopeptidase activity	21/4219	26/8833	0.000571735	0.0603923	0.0593458	evm.TU.chr1.364/evm.TU.chr1.754/evm.TU.chr1.1406/evm.TU.chr1.1407/evm.TU.chr1.1409/evm.TU.chr1.1492/evm.TU.chr2.1720/evm.TU.chr2.3283/evm.TU.chr3.18/evm.TU.chr3.138/evm.TU.chr3.601/evm.TU.chr3.777_evm.TU.chr3.778/evm.TU.chr3.938/evm.TU.chr4.74/evm.TU.chr4.1230/evm.TU.chr5.149/evm.TU.chr6.3112/evm.TU.chr6.3385/evm.TU.chr6.4172/evm.TU.chr7.1027/evm.TU.chr7.2294	21
P6 vs.P5	MF	GO:0016758	transferase activity, transferring hexosyl groups	145/4219	250/8833	0.000632472	0.0603923	0.0593458	evm.TU.chr1.23/evm.TU.chr1.57/evm.TU.chr1.188/evm.TU.chr1.666/evm.TU.chr1.667/evm.TU.chr1.802/evm.TU.chr1.1118/evm.TU.chr1.1241/evm.TU.chr1.1247/evm.TU.chr1.1462/evm.TU.chr1.1544/evm.TU.chr1.1545/evm.TU.chr1.1653/evm.TU.chr1.1783/evm.TU.chr1.1804/evm.TU.chr1.1998/evm.TU.chr1.2153/evm.TU.chr1.2217/evm.TU.chr1.2230/evm.TU.chr1.2231/evm.TU.chr1.2389/evm.TU.chr2.178/evm.TU.chr2.1363/evm.TU.chr2.1402/…	145
P6 vs.P5	MF	GO:0016763	transferase activity, transferring pentosyl groups	29/4219	39/8833	0.000653394	0.0603923	0.0593458	evm.TU.chr1.202/evm.TU.chr1.203/evm.TU.chr1.486/evm.TU.chr1.487/evm.TU.chr1.1440/evm.TU.chr1.1904/evm.TU.chr1.1905/evm.TU.chr2.1592/evm.TU.chr2.2184/evm.TU.chr2.2439/evm.TU.chr2.2486/evm.TU.chr2.2858/evm.TU.chr3.1026/evm.TU.chr3.1027/evm.TU.chr3.2726/evm.TU.chr3.2923/evm.TU.chr4.2287/evm.TU.chr4.2749/evm.TU.chr5.14/evm.TU.chr5.806/evm.TU.chr5.900/evm.TU.chr5.1335/evm.TU.chr6.1898/evm.TU.chr6.2532…	29
P6 vs.P5	MF	GO:0046527	glucosyltransferase activity	88/4219	147/8833	0.00198023	0.136475	0.13411	evm.TU.chr1.23/evm.TU.chr1.57/evm.TU.chr1.666/evm.TU.chr1.667/evm.TU.chr1.802/evm.TU.chr1.1118/evm.TU.chr1.1241/evm.TU.chr1.1462/evm.TU.chr1.1653/evm.TU.chr1.1783/evm.TU.chr1.1998/evm.TU.chr1.2230/evm.TU.chr1.2231/evm.TU.chr1.2389/evm.TU.chr2.178/evm.TU.chr2.1699/evm.TU.chr2.2242/evm.TU.chr2.2472/evm.TU.chr2.2960/evm.TU.chr2.3153/evm.TU.chr3.602/evm.TU.chr3.656/evm.TU.chr3.730/evm.TU.chr3.2035/ev…	88
P6 vs.P5	MF	GO:0042277	peptide binding	47/4219	72/8833	0.00198642	0.136475	0.13411	evm.TU.chr0.528/evm.TU.chr1.140/evm.TU.chr1.224/evm.TU.chr1.1313/evm.TU.chr2.88/evm.TU.chr2.299/evm.TU.chr2.1268/evm.TU.chr2.2076/evm.TU.chr2.2701/evm.TU.chr2.2702/evm.TU.chr2.3255/evm.TU.chr2.3290/evm.TU.chr3.1792/evm.TU.chr3.2887/evm.TU.chr3.2966/evm.TU.chr3.3158/evm.TU.chr3.3326/evm.TU.chr3.3348/evm.TU.chr3.3349/evm.TU.chr3.3384/evm.TU.chr3.3408/evm.TU.chr3.3710/evm.TU.chr4.319/evm.TU.chr4.163…	47
P6 vs.P5	MF	GO:0035673	oligopeptide transmembrane transporter activity	15/4219	18/8833	0.00210934	0.136475	0.13411	evm.TU.chr1.1015/evm.TU.chr2.900/evm.TU.chr2.1691/evm.TU.chr2.1692/evm.TU.chr2.3365/evm.TU.chr3.1240/evm.TU.chr3.3113/evm.TU.chr3.3528/evm.TU.chr4.790/evm.TU.chr4.791/evm.TU.chr4.3055/evm.TU.chr4.3054/evm.TU.chr5.776/evm.TU.chr5.1027/evm.TU.chr7.2593	15
P6 vs.P5	MF	GO:0004175	endopeptidase activity	87/4219	147/8833	0.00332552	0.195601	0.192212	evm.TU.chr1.364/evm.TU.chr1.754/evm.TU.chr1.962/evm.TU.chr1.963/evm.TU.chr1.1406/evm.TU.chr1.1407/evm.TU.chr1.1409/evm.TU.chr1.1441/evm.TU.chr1.1481/evm.TU.chr1.1492/evm.TU.chr1.1633/evm.TU.chr1.1634/evm.TU.chr1.1825/evm.TU.chr1.2315/evm.TU.chr1.2397/evm.TU.chr1.2459/evm.TU.chr1.2551/evm.TU.chr2.473/evm.TU.chr2.502/evm.TU.chr2.788/evm.TU.chr2.1720/evm.TU.chr2.2365/evm.TU.chr2.2878_evm.TU.chr2.287…	87
P6 vs.P5	MF	GO:0015112	nitrate transmembrane transporter activity	14/4219	17/8833	0.00372888	0.201049	0.197565	evm.TU.chr1.431/evm.TU.chr3.2011/evm.TU.chr3.2030/evm.TU.chr4.2184/evm.TU.chr4.3042/evm.TU.chr5.10/evm.TU.chr5.588/evm.TU.chr5.590/evm.TU.chr5.589/evm.TU.chr5.591/evm.TU.chr5.1441/evm.TU.chr5.1977/evm.TU.chr6.4210/evm.TU.chr7.707	14
P6 vs.P5	MF	GO:0080043	quercetin 3-O-glucosyltransferase activity	48/4219	76/8833	0.00480793	0.222195	0.218345	evm.TU.chr1.666/evm.TU.chr1.667/evm.TU.chr1.1118/evm.TU.chr1.1241/evm.TU.chr1.1462/evm.TU.chr1.1653/evm.TU.chr1.2230/evm.TU.chr1.2231/evm.TU.chr2.3153/evm.TU.chr3.730/evm.TU.chr3.2035/evm.TU.chr3.2726/evm.TU.chr3.3141/evm.TU.chr3.3253/evm.TU.chr3.3255/evm.TU.chr4.927/evm.TU.chr4.928/evm.TU.chr4.929/evm.TU.chr4.1034/evm.TU.chr4.1035/evm.TU.chr4.1036/evm.TU.chr4.1037/evm.TU.chr4.2463/evm.TU.chr4.24…	48
P6 vs.P5	MF	GO:0080044	quercetin 7-O-glucosyltransferase activity	48/4219	76/8833	0.00480793	0.222195	0.218345	evm.TU.chr1.666/evm.TU.chr1.667/evm.TU.chr1.1118/evm.TU.chr1.1241/evm.TU.chr1.1462/evm.TU.chr1.1653/evm.TU.chr1.2230/evm.TU.chr1.2231/evm.TU.chr2.3153/evm.TU.chr3.730/evm.TU.chr3.2035/evm.TU.chr3.2726/evm.TU.chr3.3141/evm.TU.chr3.3253/evm.TU.chr3.3255/evm.TU.chr4.927/evm.TU.chr4.928/evm.TU.chr4.929/evm.TU.chr4.1034/evm.TU.chr4.1035/evm.TU.chr4.1036/evm.TU.chr4.1037/evm.TU.chr4.2463/evm.TU.chr4.24…	48
P6 vs.P5	MF	GO:0052689	carboxylic ester hydrolase activity	63/4219	104/8833	0.00561072	0.242009	0.237816	evm.TU.chr0.363/evm.TU.chr1.306/evm.TU.chr1.760/evm.TU.chr1.821/evm.TU.chr1.822/evm.TU.chr1.1007/evm.TU.chr1.1355/evm.TU.chr1.1356/evm.TU.chr1.1578/evm.TU.chr1.2003/evm.TU.chr2.476/evm.TU.chr2.479/evm.TU.chr2.480/evm.TU.chr2.483/evm.TU.chr2.766/evm.TU.chr2.767/evm.TU.chr2.769/evm.TU.chr2.1558/evm.TU.chr2.1597/evm.TU.chr2.1811/evm.TU.chr2.1810/evm.TU.chr2.1922/evm.TU.chr2.2240/evm.TU.chr3.114/evm.…	63
P6 vs.P5	MF	GO:0043621	protein self-association	54/4219	89/8833	0.00946926	0.366862	0.360506	evm.TU.chr0.806/evm.TU.chr1.31/evm.TU.chr1.1121/evm.TU.chr1.1122/evm.TU.chr1.1612/evm.TU.chr1.1747_evm.TU.chr1.1748/evm.TU.chr1.2000_evm.TU.chr1.2001/evm.TU.chr1.2002/evm.TU.chr1.2051/evm.TU.chr2.85/evm.TU.chr2.493/evm.TU.chr2.2329/evm.TU.chr2.2328/evm.TU.chr2.2488/evm.TU.chr2.3299/evm.TU.chr2.3380/evm.TU.chr3.84/evm.TU.chr3.2480/evm.TU.chr3.3271/evm.TU.chr3.3274/evm.TU.chr4.278/evm.TU.chr4.703/e…	54
P6 vs.P5	MF	GO:0005048	signal sequence binding	20/4219	28/8833	0.00963935	0.366862	0.360506	evm.TU.chr0.528/evm.TU.chr1.224/evm.TU.chr1.1313/evm.TU.chr2.1268/evm.TU.chr3.1792/evm.TU.chr3.2887/evm.TU.chr3.3408/evm.TU.chr3.3710/evm.TU.chr4.1639/evm.TU.chr4.2465/evm.TU.chr4.2574/evm.TU.chr5.953/evm.TU.chr5.1058/evm.TU.chr5.1474/evm.TU.chr5.1754/evm.TU.chr5.3237/evm.TU.chr5.3375/evm.TU.chr6.530/evm.TU.chr6.824/evm.TU.chr6.2440	20

## Sheet: Table S5 KEGG
Table S5-2: KEGG enrichment of DMGs between each adjacent stages (pvalue ≤ 0.05)
Comparison stage	ID	Description	GeneRatio	BgRatio	pvalue	p.adjust	qvalue	geneID	Count
P2 vs.P1	ko00350	Tyrosine metabolism	24/2857	42/9950	0.000105898	0.0433121	0.0428049	evm.TU.chr0.154/evm.TU.chr0.155/evm.TU.chr1.1654/evm.TU.chr2.1189/evm.TU.chr2.1737/evm.TU.chr2.2628/evm.TU.chr3.106/evm.TU.chr3.424/evm.TU.chr3.425/evm.TU.chr3.426/evm.TU.chr3.427/evm.TU.chr3.428/evm.TU.chr3.429/evm.TU.chr3.2705/evm.TU.chr3.2735/evm.TU.chr4.2152/evm.TU.chr5.54/evm.TU.chr5.551/evm.TU.chr5.989/evm.TU.chr5.2785/evm.TU.chr6.1543/evm.TU.chr6.3263/evm.TU.chr7.186/evm.TU.chr7.957	24
P2 vs.P1	ko00260	Glycine, serine and threonine metabolism	30/2857	64/9950	0.00151253	0.214105	0.211598	evm.TU.chr0.154/evm.TU.chr0.155/evm.TU.chr1.682/evm.TU.chr1.1635/evm.TU.chr1.2301/evm.TU.chr1.2500/evm.TU.chr1.2501/evm.TU.chr2.393/evm.TU.chr2.1226/evm.TU.chr2.2628/evm.TU.chr2.2743/evm.TU.chr2.3155/evm.TU.chr3.1697/evm.TU.chr3.2189/evm.TU.chr3.2190/evm.TU.chr3.2562/evm.TU.chr4.1476/evm.TU.chr4.1902/evm.TU.chr4.2152/evm.TU.chr4.2851/evm.TU.chr5.54/evm.TU.chr5.551/evm.TU.chr5.1983/evm.TU.chr5.308…	30
P2 vs.P1	ko05205	Proteoglycans in cancer	26/2857	54/9950	0.00189767	0.214105	0.211598	evm.TU.chr1.1825/evm.TU.chr1.2397/evm.TU.chr2.210/evm.TU.chr2.493/evm.TU.chr2.511/evm.TU.chr2.1042/evm.TU.chr2.1282/evm.TU.chr2.2465/evm.TU.chr3.1880/evm.TU.chr3.3341/evm.TU.chr3.3352/evm.TU.chr4.1633/evm.TU.chr4.1634/evm.TU.chr4.1635/evm.TU.chr5.125/evm.TU.chr5.556/evm.TU.chr5.1313/evm.TU.chr5.1475/evm.TU.chr5.1476/evm.TU.chr5.2566_evm.TU.chr5.2567/evm.TU.chr6.174/evm.TU.chr6.504/evm.TU.chr6.700…	26
P2 vs.P1	ko04923	Regulation of lipolysis in adipocytes	9/2857	13/9950	0.00287323	0.214105	0.211598	evm.TU.chr0.339/evm.TU.chr2.3041/evm.TU.chr3.416/evm.TU.chr4.2304/evm.TU.chr4.2305/evm.TU.chr5.1642/evm.TU.chr5.1649/evm.TU.chr7.1546/evm.TU.chr7.1674	9
P2 vs.P1	ko04931	Insulin resistance	31/2857	69/9950	0.00293299	0.214105	0.211598	evm.TU.chr0.803/evm.TU.chr1.96/evm.TU.chr1.673/evm.TU.chr1.1444/evm.TU.chr2.210/evm.TU.chr2.493/evm.TU.chr2.511/evm.TU.chr2.2703/evm.TU.chr2.3566/evm.TU.chr3.43/evm.TU.chr3.382/evm.TU.chr3.665/evm.TU.chr3.2974/evm.TU.chr4.867/evm.TU.chr4.1788/evm.TU.chr4.2181/evm.TU.chr4.2182/evm.TU.chr5.1475/evm.TU.chr5.1476/evm.TU.chr5.3124/evm.TU.chr6.32/evm.TU.chr6.174/evm.TU.chr6.454/evm.TU.chr6.504/evm.TU.c…	31
P2 vs.P1	ko04211	Longevity regulating pathway	28/2857	61/9950	0.0031409	0.214105	0.211598	evm.TU.chr0.803/evm.TU.chr1.96/evm.TU.chr1.1546/evm.TU.chr2.210/evm.TU.chr2.493/evm.TU.chr2.511/evm.TU.chr2.1754/evm.TU.chr2.3566/evm.TU.chr3.43/evm.TU.chr3.382/evm.TU.chr3.595/evm.TU.chr3.665/evm.TU.chr3.1045/evm.TU.chr4.737/evm.TU.chr4.1016/evm.TU.chr4.1788/evm.TU.chr5.906/evm.TU.chr5.1475/evm.TU.chr5.1476/evm.TU.chr5.2332/evm.TU.chr6.454/evm.TU.chr6.744/evm.TU.chr6.759/evm.TU.chr6.3418/evm.TU.…	28
P2 vs.P1	ko04910	Insulin signaling pathway	42/2857	102/9950	0.00450628	0.241491	0.238663	evm.TU.chr0.803/evm.TU.chr1.96/evm.TU.chr1.2434/evm.TU.chr2.210/evm.TU.chr2.493/evm.TU.chr2.511/evm.TU.chr2.954/evm.TU.chr2.1282/evm.TU.chr2.2441/evm.TU.chr2.2442/evm.TU.chr2.2443/evm.TU.chr2.2834/evm.TU.chr2.3161/evm.TU.chr2.3566/evm.TU.chr3.43/evm.TU.chr3.382/evm.TU.chr3.595/evm.TU.chr3.665/evm.TU.chr3.1813/evm.TU.chr3.3274/evm.TU.chr3.3373/evm.TU.chr4.737/evm.TU.chr4.1788/evm.TU.chr4.1946/evm.…	42
P2 vs.P1	ko04213	Longevity regulating pathway - multiple species	30/2857	68/9950	0.00472354	0.241491	0.238663	evm.TU.chr0.803/evm.TU.chr1.64/evm.TU.chr1.96/evm.TU.chr1.2349/evm.TU.chr2.59/evm.TU.chr2.93/evm.TU.chr2.210/evm.TU.chr2.493/evm.TU.chr2.511/evm.TU.chr2.3566/evm.TU.chr3.43/evm.TU.chr3.382/evm.TU.chr3.665/evm.TU.chr3.3177/evm.TU.chr4.1788/evm.TU.chr4.1915/evm.TU.chr5.1287/evm.TU.chr5.1288/evm.TU.chr5.1475/evm.TU.chr5.1476/evm.TU.chr5.2030/evm.TU.chr5.3126/evm.TU.chr6.454/evm.TU.chr6.744/evm.TU.ch…	30
P2 vs.P1	ko01522	Endocrine resistance	9/2857	14/9950	0.00600133	0.272727	0.269534	evm.TU.chr2.210/evm.TU.chr2.493/evm.TU.chr2.511/evm.TU.chr2.1282/evm.TU.chr4.1747/evm.TU.chr5.1475/evm.TU.chr5.1476/evm.TU.chr6.744/evm.TU.chr7.1567	9
P2 vs.P1	ko00450	Selenocompound metabolism	13/2857	24/9950	0.0076833	0.314247	0.310567	evm.TU.chr1.848/evm.TU.chr1.2348/evm.TU.chr2.3346/evm.TU.chr3.373/evm.TU.chr3.1622/evm.TU.chr3.1623/evm.TU.chr4.570/evm.TU.chr4.1087/evm.TU.chr4.3072/evm.TU.chr5.1009/evm.TU.chr5.3264/evm.TU.chr6.2336/evm.TU.chr6.3976	13
P2 vs.P1	ko00950	Isoquinoline alkaloid biosynthesis	14/2857	27/9950	0.00941237	0.349969	0.345871	evm.TU.chr0.154/evm.TU.chr0.155/evm.TU.chr2.2628/evm.TU.chr3.424/evm.TU.chr3.425/evm.TU.chr3.426/evm.TU.chr3.427/evm.TU.chr3.428/evm.TU.chr3.429/evm.TU.chr3.2735/evm.TU.chr4.2152/evm.TU.chr5.54/evm.TU.chr5.551/evm.TU.chr6.1543	14
P2 vs.P1	ko02020	Two-component system	34/2857	84/9950	0.0133502	0.440397	0.43524	evm.TU.chr0.486/evm.TU.chr1.92/evm.TU.chr1.799/evm.TU.chr1.823/evm.TU.chr1.1042/evm.TU.chr1.1860/evm.TU.chr1.2003/evm.TU.chr1.2440/evm.TU.chr2.813/evm.TU.chr2.827/evm.TU.chr2.3456/evm.TU.chr4.958/evm.TU.chr4.1299/evm.TU.chr4.1693/evm.TU.chr4.1802/evm.TU.chr4.2135/evm.TU.chr4.2886/evm.TU.chr5.1075/evm.TU.chr5.1354/evm.TU.chr5.1630/evm.TU.chr5.2656/evm.TU.chr5.2657/evm.TU.chr5.2781/evm.TU.chr6.1960…	34
P2 vs.P1	ko04934	Cushing syndrome	17/2857	36/9950	0.0139979	0.440397	0.43524	evm.TU.chr0.413/evm.TU.chr1.1615/evm.TU.chr2.841/evm.TU.chr2.1282/evm.TU.chr2.1901/evm.TU.chr2.1968/evm.TU.chr2.2256/evm.TU.chr2.3526/evm.TU.chr3.699/evm.TU.chr3.2293/evm.TU.chr3.2952/evm.TU.chr3.2953/evm.TU.chr4.2992/evm.TU.chr5.125/evm.TU.chr5.1642/evm.TU.chr5.3124/evm.TU.chr6.1601	17
P2 vs.P1	ko00130	Ubiquinone and other terpenoid-quinone biosynthesis	18/2857	39/9950	0.015286	0.446569	0.441339	evm.TU.chr1.1237/evm.TU.chr2.3079/evm.TU.chr3.2437/evm.TU.chr3.2735/evm.TU.chr3.2833/evm.TU.chr3.3340/evm.TU.chr4.10/evm.TU.chr4.173/evm.TU.chr4.231/evm.TU.chr4.2445/evm.TU.chr4.2905/evm.TU.chr6.1167/evm.TU.chr6.1405/evm.TU.chr6.1706/evm.TU.chr6.2323/evm.TU.chr6.3190/evm.TU.chr6.3263/evm.TU.chr7.2704	18
P2 vs.P1	ko00908	Zeatin biosynthesis	11/2857	21/9950	0.0189246	0.512689	0.506685	evm.TU.chr2.2661/evm.TU.chr2.2662/evm.TU.chr2.2663/evm.TU.chr2.3393/evm.TU.chr3.418/evm.TU.chr3.514/evm.TU.chr3.1448/evm.TU.chr3.2158/evm.TU.chr3.2159/evm.TU.chr4.1279/evm.TU.chr4.2302	11
P2 vs.P1	ko00750	Vitamin B6 metabolism	6/2857	9/9950	0.0202591	0.512689	0.506685	evm.TU.chr1.682/evm.TU.chr1.2092/evm.TU.chr3.3164/evm.TU.chr6.872/evm.TU.chr6.2669/evm.TU.chr6.3065	6
P2 vs.P1	ko01521	EGFR tyrosine kinase inhibitor resistance	12/2857	24/9950	0.0222421	0.512689	0.506685	evm.TU.chr1.1444/evm.TU.chr2.210/evm.TU.chr2.493/evm.TU.chr2.511/evm.TU.chr2.1282/evm.TU.chr3.595/evm.TU.chr4.737/evm.TU.chr5.1475/evm.TU.chr5.1476/evm.TU.chr5.2566_evm.TU.chr5.2567/evm.TU.chr5.3124/evm.TU.chr6.744	12
P2 vs.P1	ko00500	Starch and sucrose metabolism	58/2857	160/9950	0.0225633	0.512689	0.506685	evm.TU.chr0.486/evm.TU.chr1.802/evm.TU.chr1.1042/evm.TU.chr1.2217/evm.TU.chr1.2389/evm.TU.chr1.2520/evm.TU.chr1.2652/evm.TU.chr2.156/evm.TU.chr2.590/evm.TU.chr2.827/evm.TU.chr2.972/evm.TU.chr2.2012/evm.TU.chr2.2613/evm.TU.chr3.202/evm.TU.chr3.246/evm.TU.chr3.602/evm.TU.chr3.644/evm.TU.chr3.943/evm.TU.chr3.2086/evm.TU.chr3.2509/evm.TU.chr3.3583/evm.TU.chr4.322/evm.TU.chr4.364/evm.TU.chr4.1240/evm.…	58
P2 vs.P1	ko02042	Bacterial toxins [BR:ko02042]	4/2857	5/9950	0.0261488	0.562888	0.556297	evm.TU.chr3.1679/evm.TU.chr3.3146/evm.TU.chr5.741/evm.TU.chr5.742	4
P2 vs.P1	ko00330	Arginine and proline metabolism	21/2857	50/9950	0.0301186	0.566006	0.559378	evm.TU.chr1.953/evm.TU.chr1.1073/evm.TU.chr1.2119/evm.TU.chr2.138/evm.TU.chr2.843/evm.TU.chr2.2363/evm.TU.chr2.3270/evm.TU.chr3.3036/evm.TU.chr4.2434/evm.TU.chr4.2433/evm.TU.chr4.2948/evm.TU.chr5.464/evm.TU.chr6.1008/evm.TU.chr6.1981/evm.TU.chr6.3296/evm.TU.chr6.3794/evm.TU.chr6.3799/evm.TU.chr7.76/evm.TU.chr7.334/evm.TU.chr7.1822/evm.TU.chr7.2188	21
P2 vs.P1	ko02048	Prokaryotic defense system [BR:ko02048]	9/2857	17/9950	0.0305215	0.566006	0.559378	evm.TU.chr1.87/evm.TU.chr1.571/evm.TU.chr1.572/evm.TU.chr1.1603/evm.TU.chr1.1949/evm.TU.chr2.1199/evm.TU.chr3.2910/evm.TU.chr5.2163/evm.TU.chr6.1327	9
P2 vs.P1	ko00199	Cytochrome P450 [BR:ko00199]	44/2857	119/9950	0.0306883	0.566006	0.559378	evm.TU.chr0.413/evm.TU.chr1.1198/evm.TU.chr1.2379/evm.TU.chr2.821/evm.TU.chr2.1901/evm.TU.chr2.2721/evm.TU.chr2.2953/evm.TU.chr2.3517/evm.TU.chr2.3526/evm.TU.chr3.523/evm.TU.chr3.699/evm.TU.chr3.940/evm.TU.chr3.1256/evm.TU.chr3.1846/evm.TU.chr3.1856/evm.TU.chr3.2293/evm.TU.chr3.2418/evm.TU.chr3.2952/evm.TU.chr3.2953/evm.TU.chr3.2985/evm.TU.chr3.3126/evm.TU.chr3.3340/evm.TU.chr4.1345/evm.TU.chr4.1…	44
P2 vs.P1	ko00730	Thiamine metabolism	12/2857	25/9950	0.0318292	0.566006	0.559378	evm.TU.chr1.1603/evm.TU.chr2.2193/evm.TU.chr2.2550/evm.TU.chr3.1965/evm.TU.chr3.2550/evm.TU.chr3.3120/evm.TU.chr4.670/evm.TU.chr4.1489/evm.TU.chr4.2025/evm.TU.chr5.690/evm.TU.chr5.2988/evm.TU.chr5.3357	12
P2 vs.P1	ko00900	Terpenoid backbone biosynthesis	23/2857	57/9950	0.038858	0.662205	0.654451	evm.TU.chr1.849/evm.TU.chr1.898/evm.TU.chr1.2089/evm.TU.chr2.675/evm.TU.chr2.1288/evm.TU.chr2.1389/evm.TU.chr2.1399/evm.TU.chr2.2550/evm.TU.chr3.1887/evm.TU.chr3.3214/evm.TU.chr4.421/evm.TU.chr4.2408/evm.TU.chr5.119/evm.TU.chr5.283/evm.TU.chr5.1370/evm.TU.chr5.2137/evm.TU.chr5.2713/evm.TU.chr5.3190/evm.TU.chr6.991/evm.TU.chr6.2771/evm.TU.chr6.3408/evm.TU.chr6.3650/evm.TU.chr7.442	23
P2 vs.P1	ko04012	ErbB signaling pathway	9/2857	18/9950	0.0458194	0.749605	0.740827	evm.TU.chr2.210/evm.TU.chr2.493/evm.TU.chr2.511/evm.TU.chr2.1282/evm.TU.chr5.125/evm.TU.chr5.1475/evm.TU.chr5.1476/evm.TU.chr5.3124/evm.TU.chr6.744	9
P3 vs.P2	ko04931	Insulin resistance	36/2916	69/9950	5.38658e-05	0.0164467	0.0162719	evm.TU.chr1.96/evm.TU.chr1.673/evm.TU.chr1.2515/evm.TU.chr2.210/evm.TU.chr2.493/evm.TU.chr2.511/evm.TU.chr2.2703/evm.TU.chr2.3566/evm.TU.chr3.43/evm.TU.chr3.382/evm.TU.chr3.665/evm.TU.chr3.755/evm.TU.chr3.1655/evm.TU.chr3.2439/evm.TU.chr3.2974/evm.TU.chr4.867/evm.TU.chr4.921/evm.TU.chr4.1788/evm.TU.chr5.408/evm.TU.chr5.1476/evm.TU.chr5.1475/evm.TU.chr5.3124/evm.TU.chr6.174/evm.TU.chr6.454/evm.TU.…	36
P3 vs.P2	ko00908	Zeatin biosynthesis	15/2916	21/9950	7.90708e-05	0.0164467	0.0162719	evm.TU.chr1.636/evm.TU.chr1.637/evm.TU.chr2.2024/evm.TU.chr2.2661/evm.TU.chr2.2662/evm.TU.chr2.2663/evm.TU.chr2.3393/evm.TU.chr3.418/evm.TU.chr3.514/evm.TU.chr3.1448/evm.TU.chr3.2159/evm.TU.chr4.1279/evm.TU.chr4.2302/evm.TU.chr6.1046/evm.TU.chr6.2269	15
P3 vs.P2	ko00730	Thiamine metabolism	16/2916	25/9950	0.00033216	0.0460596	0.0455701	evm.TU.chr1.1603/evm.TU.chr1.1651/evm.TU.chr2.2193/evm.TU.chr3.1964/evm.TU.chr3.1965/evm.TU.chr3.2550/evm.TU.chr3.3120/evm.TU.chr4.670/evm.TU.chr4.1489/evm.TU.chr4.2025/evm.TU.chr5.690/evm.TU.chr5.698/evm.TU.chr5.3357/evm.TU.chr6.2404/evm.TU.chr6.4335/evm.TU.chr7.438	16
P3 vs.P2	ko00199	Cytochrome P450 [BR:ko00199]	52/2916	119/9950	0.000554893	0.0577089	0.0570956	evm.TU.chr0.413/evm.TU.chr1.1198/evm.TU.chr1.2379/evm.TU.chr2.821/evm.TU.chr2.1901/evm.TU.chr2.2721/evm.TU.chr2.2953/evm.TU.chr2.3517/evm.TU.chr3.523/evm.TU.chr3.940/evm.TU.chr3.1256/evm.TU.chr3.1846/evm.TU.chr3.1856/evm.TU.chr3.1860/evm.TU.chr3.2293/evm.TU.chr3.2418/evm.TU.chr3.2594/evm.TU.chr3.2952/evm.TU.chr3.2953/evm.TU.chr3.2985/evm.TU.chr3.3126/evm.TU.chr3.3340/evm.TU.chr4.1345/evm.TU.chr4.…	52
P3 vs.P2	ko00450	Selenocompound metabolism	15/2916	24/9950	0.000738944	0.0592075	0.0585783	evm.TU.chr0.109/evm.TU.chr0.110/evm.TU.chr1.848/evm.TU.chr1.2348/evm.TU.chr2.3346/evm.TU.chr3.1622/evm.TU.chr4.570/evm.TU.chr4.1087/evm.TU.chr4.3072/evm.TU.chr5.1009/evm.TU.chr5.3196/evm.TU.chr5.3264/evm.TU.chr6.2336/evm.TU.chr6.3976/evm.TU.chr6.4220	15
P3 vs.P2	ko00260	Glycine, serine and threonine metabolism	31/2916	64/9950	0.000931972	0.0592075	0.0585783	evm.TU.chr0.154/evm.TU.chr0.155/evm.TU.chr1.682/evm.TU.chr1.758/evm.TU.chr1.1635/evm.TU.chr1.2301/evm.TU.chr1.2500/evm.TU.chr1.2501/evm.TU.chr2.393/evm.TU.chr2.1226/evm.TU.chr2.1369/evm.TU.chr2.2628/evm.TU.chr2.3155/evm.TU.chr3.1697/evm.TU.chr3.2189/evm.TU.chr3.2190/evm.TU.chr3.2562/evm.TU.chr4.1059/evm.TU.chr4.1476/evm.TU.chr4.1902/evm.TU.chr4.2851/evm.TU.chr5.53/evm.TU.chr5.54/evm.TU.chr5.193/e…	31
P3 vs.P2	ko04910	Insulin signaling pathway	45/2916	102/9950	0.00099628	0.0592075	0.0585783	evm.TU.chr0.657/evm.TU.chr1.96/evm.TU.chr1.2434/evm.TU.chr1.2515/evm.TU.chr1.2552/evm.TU.chr2.210/evm.TU.chr2.493/evm.TU.chr2.511/evm.TU.chr2.954/evm.TU.chr2.1282/evm.TU.chr2.2441/evm.TU.chr2.2443/evm.TU.chr2.3566/evm.TU.chr3.43/evm.TU.chr3.382/evm.TU.chr3.595/evm.TU.chr3.665/evm.TU.chr3.755/evm.TU.chr3.1655/evm.TU.chr3.1813/evm.TU.chr3.3274/evm.TU.chr4.737/evm.TU.chr4.921/evm.TU.chr4.1788/evm.TU…	45
P3 vs.P2	ko04211	Longevity regulating pathway	29/2916	61/9950	0.00193775	0.0996826	0.0986232	evm.TU.chr1.96/evm.TU.chr1.1546/evm.TU.chr1.2515/evm.TU.chr2.210/evm.TU.chr2.493/evm.TU.chr2.511/evm.TU.chr2.1754/evm.TU.chr2.3566/evm.TU.chr3.43/evm.TU.chr3.382/evm.TU.chr3.595/evm.TU.chr3.665/evm.TU.chr3.1655/evm.TU.chr4.737/evm.TU.chr4.1016/evm.TU.chr4.1788/evm.TU.chr5.906/evm.TU.chr5.1476/evm.TU.chr5.1475/evm.TU.chr5.2332/evm.TU.chr6.454/evm.TU.chr6.744/evm.TU.chr6.759/evm.TU.chr6.3418/evm.TU…	29
P3 vs.P2	ko02042	Bacterial toxins [BR:ko02042]	5/2916	5/9950	0.0021566	0.0996826	0.0986232	evm.TU.chr3.1679/evm.TU.chr3.3146/evm.TU.chr5.741/evm.TU.chr5.742/evm.TU.chr7.628	5
P3 vs.P2	ko02048	Prokaryotic defense system [BR:ko02048]	11/2916	17/9950	0.00261208	0.108663	0.107508	evm.TU.chr1.87/evm.TU.chr1.571/evm.TU.chr1.572/evm.TU.chr1.1603/evm.TU.chr1.1949/evm.TU.chr2.1199/evm.TU.chr2.3512/evm.TU.chr3.2910/evm.TU.chr5.2163/evm.TU.chr6.672/evm.TU.chr6.1327	11
P3 vs.P2	ko00350	Tyrosine metabolism	21/2916	42/9950	0.00372931	0.141036	0.139537	evm.TU.chr0.154/evm.TU.chr0.155/evm.TU.chr1.1654/evm.TU.chr2.1189/evm.TU.chr2.1737/evm.TU.chr2.2628/evm.TU.chr2.3096/evm.TU.chr3.106/evm.TU.chr3.425/evm.TU.chr3.427/evm.TU.chr3.428/evm.TU.chr3.429/evm.TU.chr3.2705/evm.TU.chr3.2735/evm.TU.chr5.53/evm.TU.chr5.54/evm.TU.chr5.989/evm.TU.chr6.1543/evm.TU.chr6.3263/evm.TU.chr7.186/evm.TU.chr7.957	21
P3 vs.P2	ko04213	Longevity regulating pathway - multiple species	30/2916	68/9950	0.00652092	0.226059	0.223656	evm.TU.chr1.64/evm.TU.chr1.96/evm.TU.chr1.2515/evm.TU.chr2.93/evm.TU.chr2.94/evm.TU.chr2.210/evm.TU.chr2.493/evm.TU.chr2.511/evm.TU.chr2.3559/evm.TU.chr2.3566/evm.TU.chr3.43/evm.TU.chr3.382/evm.TU.chr3.665/evm.TU.chr3.1655/evm.TU.chr3.3177/evm.TU.chr4.1788/evm.TU.chr4.1915/evm.TU.chr5.1287/evm.TU.chr5.1288/evm.TU.chr5.1476/evm.TU.chr5.1475/evm.TU.chr5.2030/evm.TU.chr6.454/evm.TU.chr6.744/evm.TU.c…	30
P3 vs.P2	ko04920	Adipocytokine signaling pathway	21/2916	44/9950	0.00738798	0.236415	0.233903	evm.TU.chr1.96/evm.TU.chr1.1546/evm.TU.chr1.2515/evm.TU.chr2.210/evm.TU.chr2.493/evm.TU.chr2.511/evm.TU.chr2.565/evm.TU.chr2.2330_evm.TU.chr2.2331/evm.TU.chr2.3566/evm.TU.chr3.43/evm.TU.chr3.382/evm.TU.chr3.665/evm.TU.chr3.1655/evm.TU.chr4.1043/evm.TU.chr4.1217/evm.TU.chr4.1788/evm.TU.chr6.454/evm.TU.chr6.759/evm.TU.chr6.3418/evm.TU.chr6.3599/evm.TU.chr6.3600	21
P3 vs.P2	ko00130	Ubiquinone and other terpenoid-quinone biosynthesis	19/2916	39/9950	0.0080997	0.240677	0.238119	evm.TU.chr1.1237/evm.TU.chr2.3079/evm.TU.chr3.2047/evm.TU.chr3.2437/evm.TU.chr3.2735/evm.TU.chr3.2833/evm.TU.chr3.3340/evm.TU.chr4.10/evm.TU.chr4.173/evm.TU.chr4.2204/evm.TU.chr4.2445/evm.TU.chr4.2905/evm.TU.chr6.1167/evm.TU.chr6.1405/evm.TU.chr6.1706/evm.TU.chr6.2323/evm.TU.chr6.3190/evm.TU.chr6.3263/evm.TU.chr7.2704	19
P3 vs.P2	ko02020	Two-component system	35/2916	84/9950	0.0101957	0.282762	0.279757	evm.TU.chr0.486/evm.TU.chr0.594/evm.TU.chr1.92/evm.TU.chr1.2003/evm.TU.chr1.2440/evm.TU.chr2.198/evm.TU.chr2.199/evm.TU.chr2.200/evm.TU.chr2.813/evm.TU.chr2.827/evm.TU.chr2.3456/evm.TU.chr3.2420/evm.TU.chr4.1299/evm.TU.chr4.1692/evm.TU.chr4.1693/evm.TU.chr4.1694/evm.TU.chr4.2886/evm.TU.chr4.3138/evm.TU.chr5.407/evm.TU.chr5.1075/evm.TU.chr5.1354/evm.TU.chr5.2656/evm.TU.chr5.2657/evm.TU.chr5.2658/e…	35
P3 vs.P2	ko05410	Hypertrophic cardiomyopathy	14/2916	27/9950	0.0113979	0.296346	0.293196	evm.TU.chr1.96/evm.TU.chr1.2515/evm.TU.chr2.3566/evm.TU.chr3.43/evm.TU.chr3.382/evm.TU.chr3.665/evm.TU.chr3.1655/evm.TU.chr4.1788/evm.TU.chr6.454/evm.TU.chr6.759/evm.TU.chr6.3225/evm.TU.chr6.3418/evm.TU.chr6.3599/evm.TU.chr6.3600	14
P3 vs.P2	ko00500	Starch and sucrose metabolism	60/2916	160/9950	0.0150227	0.367614	0.363707	evm.TU.chr0.486/evm.TU.chr1.2295/evm.TU.chr1.2520/evm.TU.chr1.2547_evm.TU.chr1.2548/evm.TU.chr2.153/evm.TU.chr2.198/evm.TU.chr2.199/evm.TU.chr2.200/evm.TU.chr2.590/evm.TU.chr2.827/evm.TU.chr2.972/evm.TU.chr2.2012/evm.TU.chr2.2472/evm.TU.chr2.2613/evm.TU.chr2.2956/evm.TU.chr3.188/evm.TU.chr3.202/evm.TU.chr3.246/evm.TU.chr3.602/evm.TU.chr3.644/evm.TU.chr3.755/evm.TU.chr3.2086/evm.TU.chr3.2509/evm.T…	60
P3 vs.P2	ko02024	Quorum sensing	27/2916	64/9950	0.0186924	0.432002	0.42741	evm.TU.chr1.1752/evm.TU.chr1.1873/evm.TU.chr2.565/evm.TU.chr2.1800/evm.TU.chr2.2330_evm.TU.chr2.2331/evm.TU.chr2.2394/evm.TU.chr3.1679/evm.TU.chr3.2006/evm.TU.chr3.2345/evm.TU.chr3.3146/evm.TU.chr4.1043/evm.TU.chr4.1217/evm.TU.chr4.2115/evm.TU.chr4.2117/evm.TU.chr4.2810/evm.TU.chr5.613/evm.TU.chr5.741/evm.TU.chr5.742/evm.TU.chr5.2564/evm.TU.chr6.40/evm.TU.chr6.69/evm.TU.chr6.459/evm.TU.chr6.2314/…	27
P3 vs.P2	ko00071	Fatty acid degradation	18/2916	40/9950	0.025167	0.516364	0.510877	evm.TU.chr1.758/evm.TU.chr1.1073/evm.TU.chr1.2119/evm.TU.chr2.565/evm.TU.chr2.1189/evm.TU.chr2.1737/evm.TU.chr2.1806/evm.TU.chr2.2330_evm.TU.chr2.2331/evm.TU.chr2.2363/evm.TU.chr3.3126/evm.TU.chr4.488/evm.TU.chr4.1043/evm.TU.chr4.1217/evm.TU.chr4.1691/evm.TU.chr4.1710/evm.TU.chr5.989/evm.TU.chr5.1798/evm.TU.chr6.1795	18
P3 vs.P2	ko04371	Apelin signaling pathway	32/2916	80/9950	0.0257923	0.516364	0.510877	evm.TU.chr1.96/evm.TU.chr1.2434/evm.TU.chr1.2515/evm.TU.chr1.2552/evm.TU.chr2.210/evm.TU.chr2.493/evm.TU.chr2.511/evm.TU.chr2.621/evm.TU.chr2.3566/evm.TU.chr3.43/evm.TU.chr3.370/evm.TU.chr3.382/evm.TU.chr3.665/evm.TU.chr3.1655/evm.TU.chr4.1788/evm.TU.chr4.2294_evm.TU.chr4.2295/evm.TU.chr4.2330/evm.TU.chr5.3/evm.TU.chr5.1476/evm.TU.chr5.1475/evm.TU.chr5.1642/evm.TU.chr5.1978/evm.TU.chr5.2680/evm.T…	32
P3 vs.P2	ko04530	Tight junction	34/2916	86/9950	0.0264404	0.516364	0.510877	evm.TU.chr1.96/evm.TU.chr1.680/evm.TU.chr1.1609/evm.TU.chr1.2515/evm.TU.chr2.3566/evm.TU.chr3.43/evm.TU.chr3.92/evm.TU.chr3.382/evm.TU.chr3.665/evm.TU.chr3.1117_evm.TU.chr3.1118/evm.TU.chr3.1655/evm.TU.chr3.2498/evm.TU.chr3.2601/evm.TU.chr3.3360/evm.TU.chr4.1788/evm.TU.chr4.3015/evm.TU.chr5.499/evm.TU.chr5.805/evm.TU.chr5.817/evm.TU.chr5.1262/evm.TU.chr5.1893/evm.TU.chr5.2615/evm.TU.chr6.321/evm.…	34
P3 vs.P2	ko01522	Endocrine resistance	8/2916	14/9950	0.0273077	0.516364	0.510877	evm.TU.chr2.210/evm.TU.chr2.493/evm.TU.chr2.511/evm.TU.chr2.1282/evm.TU.chr5.1476/evm.TU.chr5.1475/evm.TU.chr6.744/evm.TU.chr7.1567	8
P3 vs.P2	ko01523	Antifolate resistance	15/2916	33/9950	0.0356878	0.645483	0.638624	evm.TU.chr1.1635/evm.TU.chr1.2052/evm.TU.chr2.1353/evm.TU.chr3.1488/evm.TU.chr3.2688/evm.TU.chr3.3061/evm.TU.chr4.1059/evm.TU.chr5.342/evm.TU.chr5.343/evm.TU.chr5.3086/evm.TU.chr6.1773/evm.TU.chr6.1945/evm.TU.chr6.2374/evm.TU.chr6.2987/evm.TU.chr7.1661	15
P3 vs.P2	ko04016	MAPK signaling pathway - plant	51/2916	140/9950	0.0402353	0.697412	0.69	evm.TU.chr0.349/evm.TU.chr0.768/evm.TU.chr0.778/evm.TU.chr1.254/evm.TU.chr1.673/evm.TU.chr1.674/evm.TU.chr1.797/evm.TU.chr1.1339/evm.TU.chr1.1996/evm.TU.chr1.2434/evm.TU.chr1.2504/evm.TU.chr1.2552/evm.TU.chr2.111/evm.TU.chr2.117/evm.TU.chr2.284/evm.TU.chr2.521/evm.TU.chr2.920/evm.TU.chr2.1126/evm.TU.chr2.1491/evm.TU.chr2.2255/evm.TU.chr2.2502/evm.TU.chr2.2703/evm.TU.chr2.2754/evm.TU.chr3.169/evm.…	51
P3 vs.P2	ko05205	Proteoglycans in cancer	22/2916	54/9950	0.0474234	0.789126	0.780739	evm.TU.chr1.1825/evm.TU.chr1.2397/evm.TU.chr2.210/evm.TU.chr2.493/evm.TU.chr2.511/evm.TU.chr2.1042/evm.TU.chr2.1282/evm.TU.chr2.2465/evm.TU.chr3.1880/evm.TU.chr3.3341/evm.TU.chr3.3342/evm.TU.chr5.125/evm.TU.chr5.1313/evm.TU.chr5.1476/evm.TU.chr5.1475/evm.TU.chr6.174/evm.TU.chr6.504/evm.TU.chr6.700/evm.TU.chr6.744/evm.TU.chr6.2991/evm.TU.chr7.1447/evm.TU.chr7.1547	22
P4 vs.P3	ko00520	Amino sugar and nucleotide sugar metabolism	55/3352	119/9950	0.00291801	0.412261	0.402128	evm.TU.chr1.294/evm.TU.chr1.1047/evm.TU.chr1.2370/evm.TU.chr2.156/evm.TU.chr2.291/evm.TU.chr2.1313/evm.TU.chr2.1562/evm.TU.chr2.1895/evm.TU.chr2.2217/evm.TU.chr2.2729/evm.TU.chr2.3551/evm.TU.chr3.13/evm.TU.chr3.87/evm.TU.chr3.214/evm.TU.chr3.234/evm.TU.chr3.584/evm.TU.chr3.623/evm.TU.chr3.1049/evm.TU.chr3.1921/evm.TU.chr4.131/evm.TU.chr4.157/evm.TU.chr4.411/evm.TU.chr4.441/evm.TU.chr4.1064/evm.TU…	55
P4 vs.P3	ko02042	Bacterial toxins [BR:ko02042]	5/3352	5/9950	0.00433057	0.412261	0.402128	evm.TU.chr3.1679/evm.TU.chr3.3146/evm.TU.chr5.741/evm.TU.chr5.742/evm.TU.chr7.628	5
P4 vs.P3	ko00040	Pentose and glucuronate interconversions	53/3352	116/9950	0.00462291	0.412261	0.402128	evm.TU.chr1.29/evm.TU.chr1.272/evm.TU.chr1.506/evm.TU.chr1.821/evm.TU.chr1.822/evm.TU.chr1.823/evm.TU.chr1.1007/evm.TU.chr1.1855/evm.TU.chr1.2003/evm.TU.chr2.1800/evm.TU.chr2.2103/evm.TU.chr2.3456/evm.TU.chr3.66/evm.TU.chr3.87/evm.TU.chr3.214/evm.TU.chr3.234/evm.TU.chr3.3440/evm.TU.chr4.48/evm.TU.chr4.958/evm.TU.chr4.1692/evm.TU.chr4.1693/evm.TU.chr4.1694/evm.TU.chr4.1802/evm.TU.chr4.2117/evm.TU.…	53
P4 vs.P3	ko00541	O-Antigen nucleotide sugar biosynthesis	13/3352	21/9950	0.00747143	0.412261	0.402128	evm.TU.chr1.1047/evm.TU.chr3.87/evm.TU.chr3.214/evm.TU.chr3.234/evm.TU.chr4.131/evm.TU.chr4.157/evm.TU.chr4.1064/evm.TU.chr4.2568/evm.TU.chr5.426/evm.TU.chr5.1303/evm.TU.chr7.636/evm.TU.chr7.637/evm.TU.chr7.938	13
P4 vs.P3	ko00908	Zeatin biosynthesis	13/3352	21/9950	0.00747143	0.412261	0.402128	evm.TU.chr1.637/evm.TU.chr2.2024/evm.TU.chr2.2661/evm.TU.chr2.2662/evm.TU.chr2.2663/evm.TU.chr2.3393/evm.TU.chr3.418/evm.TU.chr3.514/evm.TU.chr3.1448/evm.TU.chr4.1279/evm.TU.chr4.2302/evm.TU.chr6.1918/evm.TU.chr7.136_evm.TU.chr7.137	13
P4 vs.P3	ko00199	Cytochrome P450 [BR:ko00199]	53/3352	119/9950	0.00862087	0.412261	0.402128	evm.TU.chr0.413/evm.TU.chr1.1198/evm.TU.chr1.2180/evm.TU.chr1.2379/evm.TU.chr2.821/evm.TU.chr2.3517/evm.TU.chr2.3526/evm.TU.chr3.523/evm.TU.chr3.699/evm.TU.chr3.1256/evm.TU.chr3.1856/evm.TU.chr3.2293/evm.TU.chr3.2418/evm.TU.chr3.2985/evm.TU.chr3.3126/evm.TU.chr3.3340/evm.TU.chr4.580/evm.TU.chr4.1345/evm.TU.chr4.1880/evm.TU.chr4.2471/evm.TU.chr4.2491/evm.TU.chr4.2492/evm.TU.chr4.2493/evm.TU.chr4.2…	53
P4 vs.P3	ko00940	Phenylpropanoid biosynthesis	71/3352	166/9950	0.00867183	0.412261	0.402128	evm.TU.chr0.103/evm.TU.chr0.104/evm.TU.chr1.1239/evm.TU.chr1.1350/evm.TU.chr1.1457/evm.TU.chr1.1503/evm.TU.chr1.1641/evm.TU.chr1.1643/evm.TU.chr1.1743/evm.TU.chr1.1973/evm.TU.chr1.2379/evm.TU.chr2.153/evm.TU.chr2.436/evm.TU.chr2.821/evm.TU.chr2.1747/evm.TU.chr2.2876/evm.TU.chr2.3213/evm.TU.chr2.3278/evm.TU.chr3.608/evm.TU.chr3.1254/evm.TU.chr3.1279/evm.TU.chr3.1307/evm.TU.chr3.1392/evm.TU.chr3.13…	71
P4 vs.P3	ko00350	Tyrosine metabolism	22/3352	42/9950	0.0094488	0.412261	0.402128	evm.TU.chr0.154/evm.TU.chr0.155/evm.TU.chr2.1189/evm.TU.chr2.1737/evm.TU.chr2.3095/evm.TU.chr2.3096/evm.TU.chr2.3542/evm.TU.chr3.106/evm.TU.chr3.424/evm.TU.chr3.425/evm.TU.chr3.427/evm.TU.chr3.428/evm.TU.chr3.429/evm.TU.chr3.2705/evm.TU.chr4.1701/evm.TU.chr5.53/evm.TU.chr5.54/evm.TU.chr5.551/evm.TU.chr6.1543/evm.TU.chr6.1735/evm.TU.chr6.3263/evm.TU.chr7.957	22
P4 vs.P3	ko04923	Regulation of lipolysis in adipocytes	9/3352	13/9950	0.00949248	0.412261	0.402128	evm.TU.chr1.448/evm.TU.chr2.557/evm.TU.chr2.3041/evm.TU.chr3.416/evm.TU.chr4.2304/evm.TU.chr4.2305/evm.TU.chr5.1642/evm.TU.chr5.1649/evm.TU.chr7.1546	9
P4 vs.P3	ko02024	Quorum sensing	31/3352	64/9950	0.0100797	0.412261	0.402128	evm.TU.chr1.1752/evm.TU.chr1.1873/evm.TU.chr2.1800/evm.TU.chr2.2394/evm.TU.chr2.2880/evm.TU.chr3.66/evm.TU.chr3.1679/evm.TU.chr3.2006/evm.TU.chr3.2345/evm.TU.chr3.3136/evm.TU.chr3.3146/evm.TU.chr4.1043/evm.TU.chr4.2115/evm.TU.chr4.2117/evm.TU.chr4.2810/evm.TU.chr5.613/evm.TU.chr5.741/evm.TU.chr5.742/evm.TU.chr5.803/evm.TU.chr5.1426/evm.TU.chr5.2564/evm.TU.chr5.2777/evm.TU.chr6.40/evm.TU.chr6.190/…	31
P4 vs.P3	ko00380	Tryptophan metabolism	21/3352	41/9950	0.0151631	0.539053	0.525804	evm.TU.chr1.758/evm.TU.chr1.1073/evm.TU.chr1.2119/evm.TU.chr2.1172/evm.TU.chr2.1218/evm.TU.chr2.1752/evm.TU.chr2.2363/evm.TU.chr2.2569/evm.TU.chr2.3113/evm.TU.chr3.2873/evm.TU.chr4.1476/evm.TU.chr4.1754/evm.TU.chr4.2189/evm.TU.chr4.2221/evm.TU.chr4.2321/evm.TU.chr5.530/evm.TU.chr5.1603/evm.TU.chr5.1619/evm.TU.chr6.3577/evm.TU.chr7.189/evm.TU.chr7.2641	21
P4 vs.P3	ko00950	Isoquinoline alkaloid biosynthesis	15/3352	27/9950	0.0158157	0.539053	0.525804	evm.TU.chr0.154/evm.TU.chr0.155/evm.TU.chr2.3095/evm.TU.chr2.3096/evm.TU.chr2.3542/evm.TU.chr3.424/evm.TU.chr3.425/evm.TU.chr3.427/evm.TU.chr3.428/evm.TU.chr3.429/evm.TU.chr5.53/evm.TU.chr5.54/evm.TU.chr5.551/evm.TU.chr6.1543/evm.TU.chr6.1735	15
P4 vs.P3	ko00660	C5-Branched dibasic acid metabolism	6/3352	8/9950	0.0207337	0.652314	0.636281	evm.TU.chr1.31/evm.TU.chr2.1795/evm.TU.chr3.645/evm.TU.chr3.1391/evm.TU.chr6.2068/evm.TU.chr7.600	6
P4 vs.P3	ko01523	Antifolate resistance	17/3352	33/9950	0.0258804	0.681043	0.664304	evm.TU.chr1.2052/evm.TU.chr2.1353/evm.TU.chr3.840/evm.TU.chr3.841/evm.TU.chr3.1265/evm.TU.chr3.1488/evm.TU.chr3.3061/evm.TU.chr3.3637/evm.TU.chr4.430/evm.TU.chr4.1059/evm.TU.chr5.342/evm.TU.chr5.3086/evm.TU.chr6.1773/evm.TU.chr6.2374/evm.TU.chr6.2987/evm.TU.chr7.1661/evm.TU.chr7.1826	17
P4 vs.P3	ko04910	Insulin signaling pathway	44/3352	102/9950	0.0287565	0.681043	0.664304	evm.TU.chr0.657/evm.TU.chr1.96/evm.TU.chr1.1348/evm.TU.chr1.2434/evm.TU.chr2.210/evm.TU.chr2.493/evm.TU.chr2.511/evm.TU.chr2.954/evm.TU.chr2.2441/evm.TU.chr2.2442/evm.TU.chr2.2443/evm.TU.chr2.3161/evm.TU.chr2.3566/evm.TU.chr3.43/evm.TU.chr3.474/evm.TU.chr3.755/evm.TU.chr3.1655/evm.TU.chr3.1813/evm.TU.chr3.3274/evm.TU.chr3.3373/evm.TU.chr4.1788/evm.TU.chr4.1806/evm.TU.chr4.1946/evm.TU.chr4.2572/ev…	44
P4 vs.P3	ko05142	Chagas disease	65/3352	158/9950	0.0292202	0.681043	0.664304	evm.TU.chr1.274/evm.TU.chr1.773/evm.TU.chr1.1202/evm.TU.chr1.1252/evm.TU.chr1.1612/evm.TU.chr1.2522/evm.TU.chr2.206/evm.TU.chr2.404/evm.TU.chr2.540/evm.TU.chr2.557/evm.TU.chr2.994/evm.TU.chr2.1078/evm.TU.chr2.2077/evm.TU.chr2.2566/evm.TU.chr2.3518/evm.TU.chr3.289/evm.TU.chr3.322/evm.TU.chr3.1461/evm.TU.chr3.1462/evm.TU.chr3.1904/evm.TU.chr3.2384/evm.TU.chr3.2560/evm.TU.chr3.2736/evm.TU.chr3.2960/…	65
P4 vs.P3	ko02048	Prokaryotic defense system [BR:ko02048]	10/3352	17/9950	0.0292878	0.681043	0.664304	evm.TU.chr1.87/evm.TU.chr1.571/evm.TU.chr1.572/evm.TU.chr1.879/evm.TU.chr1.1603/evm.TU.chr1.1949/evm.TU.chr2.1199/evm.TU.chr2.3512/evm.TU.chr5.2163/evm.TU.chr6.672	10
P4 vs.P3	ko00945	Stilbenoid, diarylheptanoid and gingerol biosynthesis	24/3352	51/9950	0.0324179	0.681043	0.664304	evm.TU.chr0.103/evm.TU.chr0.104/evm.TU.chr1.2379/evm.TU.chr2.436/evm.TU.chr2.2876/evm.TU.chr2.3213/evm.TU.chr3.608/evm.TU.chr3.736/evm.TU.chr3.1307/evm.TU.chr3.1392/evm.TU.chr3.1394/evm.TU.chr3.3340/evm.TU.chr4.2082/evm.TU.chr4.2083/evm.TU.chr4.2085/evm.TU.chr4.2086/evm.TU.chr4.2087/evm.TU.chr5.559/evm.TU.chr5.2048/evm.TU.chr5.2485/evm.TU.chr5.2486/evm.TU.chr5.2817/evm.TU.chr6.1811/evm.TU.chr6.25…	24
P4 vs.P3	ko00260	Glycine, serine and threonine metabolism	29/3352	64/9950	0.0347958	0.681043	0.664304	evm.TU.chr0.154/evm.TU.chr0.155/evm.TU.chr1.682/evm.TU.chr1.758/evm.TU.chr1.2301/evm.TU.chr1.2500/evm.TU.chr1.2501/evm.TU.chr2.393/evm.TU.chr2.1226/evm.TU.chr2.1369/evm.TU.chr2.2743/evm.TU.chr2.3155/evm.TU.chr3.1697/evm.TU.chr4.25/evm.TU.chr4.1059/evm.TU.chr4.1476/evm.TU.chr4.1902/evm.TU.chr4.2851/evm.TU.chr5.53/evm.TU.chr5.54/evm.TU.chr5.193/evm.TU.chr5.551/evm.TU.chr5.2914/evm.TU.chr5.3086/evm.…	29
P4 vs.P3	ko04371	Apelin signaling pathway	35/3352	80/9950	0.0383398	0.681043	0.664304	evm.TU.chr1.96/evm.TU.chr1.1348/evm.TU.chr1.1677/evm.TU.chr1.2434/evm.TU.chr2.210/evm.TU.chr2.493/evm.TU.chr2.511/evm.TU.chr2.557/evm.TU.chr2.3566/evm.TU.chr3.43/evm.TU.chr3.370/evm.TU.chr3.474/evm.TU.chr3.1655/evm.TU.chr3.2844/evm.TU.chr3.3373/evm.TU.chr4.1788/evm.TU.chr4.1806/evm.TU.chr4.2330/evm.TU.chr4.2906/evm.TU.chr5.1476/evm.TU.chr5.1475/evm.TU.chr5.1480/evm.TU.chr5.1642/evm.TU.chr5.2566_e…	35
P4 vs.P3	ko05130	Pathogenic Escherichia coli infection	89/3352	226/9950	0.0403595	0.681043	0.664304	evm.TU.chr0.594/evm.TU.chr1.274/evm.TU.chr1.773/evm.TU.chr1.1202/evm.TU.chr1.1252/evm.TU.chr1.1449/evm.TU.chr1.1609/evm.TU.chr1.1612/evm.TU.chr1.2522/evm.TU.chr2.206/evm.TU.chr2.404/evm.TU.chr2.540/evm.TU.chr2.994/evm.TU.chr2.1078/evm.TU.chr2.2077/evm.TU.chr2.2566/evm.TU.chr2.2674/evm.TU.chr2.3518/evm.TU.chr3.289/evm.TU.chr3.322/evm.TU.chr3.1117_evm.TU.chr3.1118/evm.TU.chr3.1461/evm.TU.chr3.1462/…	89
P4 vs.P3	ko01003	Glycosyltransferases [BR:ko01003]	107/3352	276/9950	0.0414545	0.681043	0.664304	evm.TU.chr1.276/evm.TU.chr1.1239/evm.TU.chr1.1247/evm.TU.chr1.1440/evm.TU.chr1.1462/evm.TU.chr1.1982/evm.TU.chr1.2027/evm.TU.chr1.2153/evm.TU.chr1.2231/evm.TU.chr1.2280/evm.TU.chr1.2282/evm.TU.chr2.375/evm.TU.chr2.1287/evm.TU.chr2.1402/evm.TU.chr2.1562/evm.TU.chr2.1895/evm.TU.chr2.2184/evm.TU.chr2.2439/evm.TU.chr2.2898/evm.TU.chr2.2960/evm.TU.chr2.3131/evm.TU.chr2.3503/evm.TU.chr3.13/evm.TU.chr3.…	107
P4 vs.P3	ko00220	Arginine biosynthesis	18/3352	37/9950	0.0421714	0.681043	0.664304	evm.TU.chr1.1539/evm.TU.chr1.2330/evm.TU.chr1.2440/evm.TU.chr1.2500/evm.TU.chr1.2501/evm.TU.chr2.2607/evm.TU.chr2.3095/evm.TU.chr2.3096/evm.TU.chr2.3542/evm.TU.chr4.2041/evm.TU.chr4.2042/evm.TU.chr5.699/evm.TU.chr5.1878/evm.TU.chr5.3004/evm.TU.chr6.1735/evm.TU.chr6.1960/evm.TU.chr6.2274/evm.TU.chr7.2188	18
P4 vs.P3	ko01001	Protein kinases [BR:ko01001]	157/3352	416/9950	0.0423876	0.681043	0.664304	evm.TU.chr0.29/evm.TU.chr0.146/evm.TU.chr0.349/evm.TU.chr1.96/evm.TU.chr1.143/evm.TU.chr1.274/evm.TU.chr1.448/evm.TU.chr1.674/evm.TU.chr1.773/evm.TU.chr1.1202/evm.TU.chr1.1252/evm.TU.chr1.1281/evm.TU.chr1.1509/evm.TU.chr1.1612/evm.TU.chr1.1889/evm.TU.chr1.2249/evm.TU.chr1.2522/evm.TU.chr1.2640/evm.TU.chr1.2644/evm.TU.chr2.206/evm.TU.chr2.210/evm.TU.chr2.284/evm.TU.chr2.404/evm.TU.chr2.493/evm.TU.…	157
P4 vs.P3	ko00750	Vitamin B6 metabolism	6/3352	9/9950	0.0445718	0.681043	0.664304	evm.TU.chr1.682/evm.TU.chr3.3164/evm.TU.chr6.872/evm.TU.chr6.2669/evm.TU.chr6.3065/evm.TU.chr7.2608	6
P4 vs.P3	ko00785	Lipoic acid metabolism	4/3352	5/9950	0.0470025	0.681043	0.664304	evm.TU.chr2.2253/evm.TU.chr4.3182/evm.TU.chr4.3189/evm.TU.chr6.3722	4
P4 vs.P3	ko00903	Limonene and pinene degradation	5/3352	7/9950	0.0472871	0.681043	0.664304	evm.TU.chr1.1073/evm.TU.chr1.2119/evm.TU.chr2.2363/evm.TU.chr4.2321/evm.TU.chr5.1619	5
P4 vs.P3	ko00981	Insect hormone biosynthesis	5/3352	7/9950	0.0472871	0.681043	0.664304	evm.TU.chr1.1073/evm.TU.chr1.2119/evm.TU.chr2.2363/evm.TU.chr4.2321/evm.TU.chr5.1619	5
P4 vs.P3	ko04990	Domain-containing proteins not elsewhere classified [BR:ko04990]	17/3352	35/9950	0.0483696	0.681043	0.664304	evm.TU.chr1.680/evm.TU.chr2.541/evm.TU.chr2.1173/evm.TU.chr2.1688/evm.TU.chr2.3594/evm.TU.chr3.855/evm.TU.chr3.1881/evm.TU.chr3.3271/evm.TU.chr4.3028/evm.TU.chr5.1262/evm.TU.chr5.1943/evm.TU.chr5.2231/evm.TU.chr5.2439/evm.TU.chr5.2615/evm.TU.chr6.1244/evm.TU.chr6.3061/evm.TU.chr7.1990	17
P4 vs.P3	ko05135	Yersinia infection	69/3352	173/9950	0.0499543	0.681043	0.664304	evm.TU.chr1.274/evm.TU.chr1.680/evm.TU.chr1.773/evm.TU.chr1.1202/evm.TU.chr1.1252/evm.TU.chr1.1612/evm.TU.chr1.2522/evm.TU.chr2.206/evm.TU.chr2.404/evm.TU.chr2.540/evm.TU.chr2.994/evm.TU.chr2.1078/evm.TU.chr2.2077/evm.TU.chr2.2272/evm.TU.chr2.2566/evm.TU.chr2.3518/evm.TU.chr3.289/evm.TU.chr3.322/evm.TU.chr3.1117_evm.TU.chr3.1118/evm.TU.chr3.1461/evm.TU.chr3.1462/evm.TU.chr3.1904/evm.TU.chr3.2384/…	69
P5 vs.P4	ko00500	Starch and sucrose metabolism	95/4702	160/9950	0.00127849	0.517041	0.517041	evm.TU.chr1.13/evm.TU.chr1.200/evm.TU.chr1.500/evm.TU.chr1.601/evm.TU.chr1.603/evm.TU.chr1.802/evm.TU.chr1.826/evm.TU.chr1.1222/evm.TU.chr1.1618/evm.TU.chr1.2217/evm.TU.chr1.2295/evm.TU.chr1.2389/evm.TU.chr1.2652/evm.TU.chr2.178/evm.TU.chr2.198/evm.TU.chr2.200/evm.TU.chr2.590/evm.TU.chr2.827/evm.TU.chr2.1747/evm.TU.chr2.2472/evm.TU.chr2.2613/evm.TU.chr2.2650/evm.TU.chr2.2956/evm.TU.chr2.3248/evm.…	95
P5 vs.P4	ko02020	Two-component system	53/4702	84/9950	0.00243313	0.517041	0.517041	evm.TU.chr0.594/evm.TU.chr1.506/evm.TU.chr1.799/evm.TU.chr1.820/evm.TU.chr1.821/evm.TU.chr1.822/evm.TU.chr1.823/evm.TU.chr1.1007/evm.TU.chr1.2003/evm.TU.chr2.198/evm.TU.chr2.200/evm.TU.chr2.827/evm.TU.chr2.2240/evm.TU.chr2.2650/evm.TU.chr2.3456/evm.TU.chr3.32/evm.TU.chr3.2061/evm.TU.chr3.2884/evm.TU.chr3.2973/evm.TU.chr3.3458/evm.TU.chr4.958/evm.TU.chr4.1692/evm.TU.chr4.1693/evm.TU.chr4.1694/evm.…	53
P5 vs.P4	ko00040	Pentose and glucuronate interconversions	69/4702	116/9950	0.0052287	0.52186	0.52186	evm.TU.chr1.29/evm.TU.chr1.506/evm.TU.chr1.799/evm.TU.chr1.820/evm.TU.chr1.821/evm.TU.chr1.822/evm.TU.chr1.823/evm.TU.chr1.1007/evm.TU.chr1.2003/evm.TU.chr1.2195/evm.TU.chr2.1245/evm.TU.chr2.1800/evm.TU.chr2.2240/evm.TU.chr2.2243/evm.TU.chr2.2416/evm.TU.chr2.3456/evm.TU.chr3.66/evm.TU.chr3.87/evm.TU.chr3.157/evm.TU.chr3.165/evm.TU.chr3.234/evm.TU.chr3.2061/evm.TU.chr3.2978/evm.TU.chr3.3440/evm.TU…	69
P5 vs.P4	ko04923	Regulation of lipolysis in adipocytes	11/4702	13/9950	0.00657517	0.52186	0.52186	evm.TU.chr0.339/evm.TU.chr1.448/evm.TU.chr1.516/evm.TU.chr2.3041/evm.TU.chr3.416/evm.TU.chr4.2305/evm.TU.chr4.2304/evm.TU.chr4.2306/evm.TU.chr5.1642/evm.TU.chr5.1649/evm.TU.chr7.1546	11
P5 vs.P4	ko01523	Antifolate resistance	23/4702	33/9950	0.00762837	0.52186	0.52186	evm.TU.chr1.5/evm.TU.chr1.768/evm.TU.chr1.1635/evm.TU.chr1.2052/evm.TU.chr2.1353/evm.TU.chr3.840/evm.TU.chr3.1265/evm.TU.chr3.1488/evm.TU.chr3.2688/evm.TU.chr3.3061/evm.TU.chr3.3637/evm.TU.chr4.1059/evm.TU.chr5.342/evm.TU.chr5.343/evm.TU.chr5.344/evm.TU.chr5.777/evm.TU.chr5.2881/evm.TU.chr5.3086/evm.TU.chr6.1773/evm.TU.chr6.1945/evm.TU.chr6.2374/evm.TU.chr6.2987/evm.TU.chr7.1661	23
P5 vs.P4	ko01003	Glycosyltransferases [BR:ko01003]	150/4702	276/9950	0.00989292	0.52186	0.52186	evm.TU.chr1.188/evm.TU.chr1.202/evm.TU.chr1.203/evm.TU.chr1.601/evm.TU.chr1.802/evm.TU.chr1.1239/evm.TU.chr1.1240/evm.TU.chr1.1247/evm.TU.chr1.1440/evm.TU.chr1.1462/evm.TU.chr1.1618/evm.TU.chr1.1998/evm.TU.chr1.2027/evm.TU.chr1.2153/evm.TU.chr1.2230/evm.TU.chr1.2231/evm.TU.chr1.2280/evm.TU.chr1.2282/evm.TU.chr1.2389/evm.TU.chr2.375/evm.TU.chr2.581/evm.TU.chr2.700/evm.TU.chr2.1287/evm.TU.chr2.1352…	150
P5 vs.P4	ko00730	Thiamine metabolism	18/4702	25/9950	0.0107844	0.52186	0.52186	evm.TU.chr1.132/evm.TU.chr1.883/evm.TU.chr1.1603/evm.TU.chr1.1651/evm.TU.chr2.2193/evm.TU.chr3.2550/evm.TU.chr3.3120/evm.TU.chr4.670/evm.TU.chr4.1372/evm.TU.chr4.1489/evm.TU.chr4.2025/evm.TU.chr5.2988/evm.TU.chr5.3098/evm.TU.chr5.3357/evm.TU.chr6.2404/evm.TU.chr6.4335/evm.TU.chr7.438/evm.TU.chr7.1638	18
P5 vs.P4	ko04217	Necroptosis	44/4702	72/9950	0.0123318	0.52186	0.52186	evm.TU.chr1.317/evm.TU.chr1.541/evm.TU.chr1.698/evm.TU.chr1.1352/evm.TU.chr1.1885/evm.TU.chr1.2330/evm.TU.chr2.503/evm.TU.chr2.1667/evm.TU.chr2.2083/evm.TU.chr2.2084/evm.TU.chr2.2725/evm.TU.chr2.2848/evm.TU.chr2.3594/evm.TU.chr3.755/evm.TU.chr3.1881/evm.TU.chr3.2100/evm.TU.chr3.2998/evm.TU.chr3.3488/evm.TU.chr4.191/evm.TU.chr4.404/evm.TU.chr4.2572/evm.TU.chr4.2704/evm.TU.chr4.3135/evm.TU.chr5.125…	44
P5 vs.P4	ko00950	Isoquinoline alkaloid biosynthesis	19/4702	27/9950	0.0128967	0.52186	0.52186	evm.TU.chr0.154/evm.TU.chr0.155/evm.TU.chr2.54/evm.TU.chr2.2628/evm.TU.chr2.3096/evm.TU.chr2.3095/evm.TU.chr3.199/evm.TU.chr3.424/evm.TU.chr3.425/evm.TU.chr3.426/evm.TU.chr3.427/evm.TU.chr3.428/evm.TU.chr3.429/evm.TU.chr3.1092/evm.TU.chr4.2152/evm.TU.chr5.53/evm.TU.chr5.54/evm.TU.chr5.551/evm.TU.chr6.1543	19
P5 vs.P4	ko04976	Bile secretion	33/4702	52/9950	0.0135034	0.52186	0.52186	evm.TU.chr1.485/evm.TU.chr1.849/evm.TU.chr1.1868/evm.TU.chr1.2052/evm.TU.chr2.122/evm.TU.chr2.1389/evm.TU.chr2.1399/evm.TU.chr2.1400/evm.TU.chr2.1401/evm.TU.chr2.3296/evm.TU.chr3.840/evm.TU.chr3.2544/evm.TU.chr3.2688/evm.TU.chr3.3061/evm.TU.chr3.3637/evm.TU.chr4.1789_evm.TU.chr4.1790/evm.TU.chr4.1811/evm.TU.chr4.1812/evm.TU.chr4.2127/evm.TU.chr5.342/evm.TU.chr5.343/evm.TU.chr5.344/evm.TU.chr5.206…	33
P5 vs.P4	ko04970	Salivary secretion	13/4702	17/9950	0.0140461	0.52186	0.52186	evm.TU.chr1.448/evm.TU.chr1.2552/evm.TU.chr1.2554/evm.TU.chr2.590/evm.TU.chr2.2956/evm.TU.chr2.3248/evm.TU.chr3.3373/evm.TU.chr4.1012/evm.TU.chr5.1363/evm.TU.chr5.1651/evm.TU.chr6.3888/evm.TU.chr6.3991/evm.TU.chr7.1652	13
P5 vs.P4	ko04090	CD molecules [BR:ko04090]	24/4702	36/9950	0.0147349	0.52186	0.52186	evm.TU.chr1.485/evm.TU.chr1.603/evm.TU.chr1.1262/evm.TU.chr1.1868/evm.TU.chr1.2052/evm.TU.chr2.3201/evm.TU.chr2.3296/evm.TU.chr3.2544/evm.TU.chr3.2688/evm.TU.chr4.1789_evm.TU.chr4.1790/evm.TU.chr4.1811/evm.TU.chr4.1812/evm.TU.chr4.2127/evm.TU.chr4.2659/evm.TU.chr5.2060/evm.TU.chr6.1239/evm.TU.chr6.1240/evm.TU.chr6.1279/evm.TU.chr6.1773/evm.TU.chr6.2326/evm.TU.chr6.2374/evm.TU.chr6.3139/evm.TU.chr…	24
P5 vs.P4	ko00260	Glycine, serine and threonine metabolism	39/4702	64/9950	0.0189886	0.620783	0.620783	evm.TU.chr0.154/evm.TU.chr0.155/evm.TU.chr1.682/evm.TU.chr1.758/evm.TU.chr1.1635/evm.TU.chr1.1831/evm.TU.chr1.2177/evm.TU.chr2.12/evm.TU.chr2.54/evm.TU.chr2.393/evm.TU.chr2.1369/evm.TU.chr2.2628/evm.TU.chr2.2743/evm.TU.chr2.3155/evm.TU.chr3.180/evm.TU.chr3.2189/evm.TU.chr3.2190/evm.TU.chr4.1059/evm.TU.chr4.1476/evm.TU.chr4.1902/evm.TU.chr4.2148/evm.TU.chr4.2152/evm.TU.chr4.2851/evm.TU.chr5.53/evm…	39
P5 vs.P4	ko02042	Bacterial toxins [BR:ko02042]	5/4702	5/9950	0.0235402	0.698385	0.698385	evm.TU.chr3.1679/evm.TU.chr3.3146/evm.TU.chr5.741/evm.TU.chr5.742/evm.TU.chr7.628	5
P5 vs.P4	ko00261	Monobactam biosynthesis	7/4702	8/9950	0.0246489	0.698385	0.698385	evm.TU.chr2.12/evm.TU.chr2.172/evm.TU.chr2.3346/evm.TU.chr4.570/evm.TU.chr4.1902/evm.TU.chr4.2851/evm.TU.chr7.975	7
P5 vs.P4	ko01002	Peptidases and inhibitors [BR:ko01002]	166/4702	317/9950	0.0364368	0.941874	0.941874	evm.TU.chr0.339/evm.TU.chr0.577/evm.TU.chr0.595/evm.TU.chr1.47/evm.TU.chr1.73/evm.TU.chr1.90/evm.TU.chr1.190/evm.TU.chr1.191/evm.TU.chr1.356/evm.TU.chr1.364/evm.TU.chr1.516/evm.TU.chr1.525/evm.TU.chr1.644/evm.TU.chr1.752/evm.TU.chr1.963/evm.TU.chr1.1001/evm.TU.chr1.1287/evm.TU.chr1.1369/evm.TU.chr1.1441/evm.TU.chr1.1553/evm.TU.chr1.1633/evm.TU.chr1.1634/evm.TU.chr1.1690/evm.TU.chr1.1825/evm.TU.ch…	166
P5 vs.P4	ko00350	Tyrosine metabolism	26/4702	42/9950	0.0398912	0.941874	0.941874	evm.TU.chr0.154/evm.TU.chr0.155/evm.TU.chr2.54/evm.TU.chr2.1737/evm.TU.chr2.2628/evm.TU.chr2.3096/evm.TU.chr2.3095/evm.TU.chr3.106/evm.TU.chr3.199/evm.TU.chr3.424/evm.TU.chr3.425/evm.TU.chr3.426/evm.TU.chr3.427/evm.TU.chr3.428/evm.TU.chr3.429/evm.TU.chr3.2705/evm.TU.chr4.1701/evm.TU.chr4.2152/evm.TU.chr5.53/evm.TU.chr5.54/evm.TU.chr5.551/evm.TU.chr5.988/evm.TU.chr5.2785/evm.TU.chr6.799/evm.TU.chr…	26
P5 vs.P4	ko00592	alpha-Linolenic acid metabolism	26/4702	42/9950	0.0398912	0.941874	0.941874	evm.TU.chr1.344/evm.TU.chr1.720/evm.TU.chr1.721/evm.TU.chr1.2298/evm.TU.chr2.1450/evm.TU.chr2.1806/evm.TU.chr2.3231/evm.TU.chr2.3418/evm.TU.chr2.3517/evm.TU.chr3.998/evm.TU.chr3.3589/evm.TU.chr4.313/evm.TU.chr4.1710/evm.TU.chr4.2375/evm.TU.chr4.2766/evm.TU.chr4.2767/evm.TU.chr4.2801/evm.TU.chr5.2496/evm.TU.chr5.2500/evm.TU.chr6.19/evm.TU.chr6.854/evm.TU.chr6.1795/evm.TU.chr6.1967/evm.TU.chr6.3109…	26
P5 vs.P4	ko02010	ABC transporters	29/4702	48/9950	0.0458705	0.999982	0.999982	evm.TU.chr1.485/evm.TU.chr1.1868/evm.TU.chr1.2052/evm.TU.chr2.3296/evm.TU.chr3.840/evm.TU.chr3.2544/evm.TU.chr3.2688/evm.TU.chr3.3061/evm.TU.chr3.3637/evm.TU.chr4.1789_evm.TU.chr4.1790/evm.TU.chr4.1811/evm.TU.chr4.1812/evm.TU.chr4.2127/evm.TU.chr4.2157/evm.TU.chr5.342/evm.TU.chr5.343/evm.TU.chr5.344/evm.TU.chr5.2060/evm.TU.chr6.1239/evm.TU.chr6.1240/evm.TU.chr6.1279/evm.TU.chr6.1652/evm.TU.chr6.1…	29
P5 vs.P4	ko00330	Arginine and proline metabolism	30/4702	50/9950	0.0476784	0.999982	0.999982	evm.TU.chr1.758/evm.TU.chr1.953/evm.TU.chr1.1073/evm.TU.chr2.256/evm.TU.chr2.843/evm.TU.chr2.2363/evm.TU.chr2.3096/evm.TU.chr2.3095/evm.TU.chr2.3270/evm.TU.chr4.1275/evm.TU.chr4.1388/evm.TU.chr4.1411/evm.TU.chr4.2434/evm.TU.chr4.2946/evm.TU.chr5.464/evm.TU.chr5.465/evm.TU.chr5.1603/evm.TU.chr5.1619/evm.TU.chr6.410/evm.TU.chr6.1981/evm.TU.chr6.3296/evm.TU.chr6.3794/evm.TU.chr6.3799/evm.TU.chr7.76/…	30
P6 vs.P5	ko04923	Regulation of lipolysis in adipocytes	12/4484	13/9950	0.00052895	0.123735	0.122241	evm.TU.chr0.339/evm.TU.chr1.448/evm.TU.chr1.516/evm.TU.chr2.557/evm.TU.chr2.3041/evm.TU.chr3.416/evm.TU.chr4.2304/evm.TU.chr4.2305/evm.TU.chr4.2306/evm.TU.chr5.1642/evm.TU.chr5.1649/evm.TU.chr7.1546	12
P6 vs.P5	ko01003	Glycosyltransferases [BR:ko01003]	151/4484	276/9950	0.00069795	0.123735	0.122241	evm.TU.chr1.57/evm.TU.chr1.188/evm.TU.chr1.202/evm.TU.chr1.203/evm.TU.chr1.802/evm.TU.chr1.1239/evm.TU.chr1.1240/evm.TU.chr1.1247/evm.TU.chr1.1440/evm.TU.chr1.1462/evm.TU.chr1.1618/evm.TU.chr1.1998/evm.TU.chr1.2027/evm.TU.chr1.2153/evm.TU.chr1.2230/evm.TU.chr1.2231/evm.TU.chr1.2280/evm.TU.chr1.2282/evm.TU.chr1.2389/evm.TU.chr2.375/evm.TU.chr2.1287/evm.TU.chr2.1363/evm.TU.chr2.1402/evm.TU.chr2.156…	151
P6 vs.P5	ko04090	CD molecules [BR:ko04090]	26/4484	36/9950	0.00087755	0.123735	0.122241	evm.TU.chr1.603/evm.TU.chr1.1262/evm.TU.chr1.1868/evm.TU.chr1.2052/evm.TU.chr2.3201/evm.TU.chr2.3296/evm.TU.chr3.2544/evm.TU.chr3.2688/evm.TU.chr4.1811/evm.TU.chr4.1812/evm.TU.chr4.2127/evm.TU.chr4.2659/evm.TU.chr5.2060/evm.TU.chr6.57/evm.TU.chr6.1239/evm.TU.chr6.1240/evm.TU.chr6.1279/evm.TU.chr6.1773/evm.TU.chr6.2374/evm.TU.chr6.3139/evm.TU.chr6.4033/evm.TU.chr7.519/evm.TU.chr7.1661/evm.TU.chr7.…	26
P6 vs.P5	ko00940	Phenylpropanoid biosynthesis	91/4484	166/9950	0.00691137	0.470075	0.464402	evm.TU.chr0.103/evm.TU.chr0.104/evm.TU.chr0.588/evm.TU.chr0.587/evm.TU.chr1.555/evm.TU.chr1.1102/evm.TU.chr1.1239/evm.TU.chr1.1240/evm.TU.chr1.1350/evm.TU.chr1.1503/evm.TU.chr1.1641/evm.TU.chr1.1642/evm.TU.chr1.1643/evm.TU.chr1.1741/evm.TU.chr1.1742/evm.TU.chr1.1743/evm.TU.chr1.1973/evm.TU.chr1.2379/evm.TU.chr1.2392/evm.TU.chr2.158/evm.TU.chr2.400/evm.TU.chr2.821/evm.TU.chr2.1075/evm.TU.chr2.1747…	91
P6 vs.P5	ko04210	Apoptosis	24/4484	36/9950	0.00729193	0.470075	0.464402	evm.TU.chr0.594/evm.TU.chr1.512/evm.TU.chr1.752/evm.TU.chr1.867/evm.TU.chr1.1441/evm.TU.chr1.1609/evm.TU.chr1.1825/evm.TU.chr1.2397/evm.TU.chr2.788/evm.TU.chr2.1592/evm.TU.chr2.2229/evm.TU.chr2.3368/evm.TU.chr2.3598/evm.TU.chr3.3002/evm.TU.chr4.997/evm.TU.chr5.817/evm.TU.chr6.2410/evm.TU.chr6.4032/evm.TU.chr7.669/evm.TU.chr7.670/evm.TU.chr7.753/evm.TU.chr7.1447/evm.TU.chr7.1476/evm.TU.chr7.1971	24
P6 vs.P5	ko02020	Two-component system	49/4484	84/9950	0.00967901	0.470075	0.464402	evm.TU.chr0.594/evm.TU.chr1.506/evm.TU.chr1.799/evm.TU.chr1.821/evm.TU.chr1.822/evm.TU.chr1.1007/evm.TU.chr1.2003/evm.TU.chr2.198/evm.TU.chr2.200/evm.TU.chr2.827/evm.TU.chr2.2240/evm.TU.chr2.2650/evm.TU.chr2.3456/evm.TU.chr3.32/evm.TU.chr3.2884/evm.TU.chr3.3458/evm.TU.chr4.958/evm.TU.chr4.1692/evm.TU.chr4.1693/evm.TU.chr4.1694/evm.TU.chr4.1802/evm.TU.chr4.1885/evm.TU.chr4.2135/evm.TU.chr4.2886/ev…	49
P6 vs.P5	ko00500	Starch and sucrose metabolism	87/4484	160/9950	0.0107253	0.470075	0.464402	evm.TU.chr1.13/evm.TU.chr1.200/evm.TU.chr1.603/evm.TU.chr1.802/evm.TU.chr1.826/evm.TU.chr1.1222/evm.TU.chr1.1618/evm.TU.chr1.2217/evm.TU.chr1.2295/evm.TU.chr1.2389/evm.TU.chr1.2652/evm.TU.chr2.178/evm.TU.chr2.198/evm.TU.chr2.200/evm.TU.chr2.827/evm.TU.chr2.972/evm.TU.chr2.1747/evm.TU.chr2.2242/evm.TU.chr2.2472/evm.TU.chr2.2613/evm.TU.chr2.2650/evm.TU.chr2.2956/evm.TU.chr2.3248/evm.TU.chr2.3330/ev…	87
P6 vs.P5	ko00537	Glycosylphosphatidylinositol (GPI)-anchored proteins [BR:ko00537]	14/4484	19/9950	0.0110317	0.470075	0.464402	evm.TU.chr1.603/evm.TU.chr1.826/evm.TU.chr1.1441/evm.TU.chr1.1825/evm.TU.chr1.2397/evm.TU.chr2.2613/evm.TU.chr2.3495/evm.TU.chr3.188/evm.TU.chr4.332/evm.TU.chr4.997/evm.TU.chr4.2883/evm.TU.chr5.1054/evm.TU.chr6.3210/evm.TU.chr7.753	14
P6 vs.P5	ko04990	Domain-containing proteins not elsewhere classified [BR:ko04990]	23/4484	35/9950	0.0110466	0.470075	0.464402	evm.TU.chr1.680/evm.TU.chr2.811/evm.TU.chr2.1173/evm.TU.chr2.1688/evm.TU.chr2.3594/evm.TU.chr3.855/evm.TU.chr3.989/evm.TU.chr3.1881/evm.TU.chr3.3271/evm.TU.chr4.1899/evm.TU.chr4.3028/evm.TU.chr5.871/evm.TU.chr5.1262/evm.TU.chr5.2231/evm.TU.chr5.2351/evm.TU.chr5.2439/evm.TU.chr5.2615/evm.TU.chr6.1244/evm.TU.chr6.2674/evm.TU.chr6.3061/evm.TU.chr6.3161/evm.TU.chr7.793/evm.TU.chr7.1990	23
P6 vs.P5	ko00310	Lysine degradation	30/4484	48/9950	0.0111638	0.470075	0.464402	evm.TU.chr1.6/evm.TU.chr1.758/evm.TU.chr1.1017/evm.TU.chr1.1018/evm.TU.chr1.1419/evm.TU.chr2.1097/evm.TU.chr2.1685/evm.TU.chr2.1754/evm.TU.chr2.2275/evm.TU.chr2.2276/evm.TU.chr2.2277/evm.TU.chr2.2363/evm.TU.chr2.2405/evm.TU.chr2.3155/evm.TU.chr3.32/evm.TU.chr3.1045/evm.TU.chr3.2857/evm.TU.chr3.3058/evm.TU.chr4.740/evm.TU.chr4.1016/evm.TU.chr4.1476/evm.TU.chr4.1850/evm.TU.chr4.1893/evm.TU.chr4.294…	30
P6 vs.P5	ko04976	Bile secretion	32/4484	52/9950	0.0122242	0.470075	0.464402	evm.TU.chr1.849/evm.TU.chr1.1868/evm.TU.chr1.2052/evm.TU.chr2.1389/evm.TU.chr2.1399/evm.TU.chr2.1400/evm.TU.chr2.1401/evm.TU.chr2.3296/evm.TU.chr3.840/evm.TU.chr3.2544/evm.TU.chr3.2688/evm.TU.chr3.3061/evm.TU.chr3.3637/evm.TU.chr4.1811/evm.TU.chr4.1812/evm.TU.chr4.2127/evm.TU.chr5.342/evm.TU.chr5.2060/evm.TU.chr5.2713/evm.TU.chr6.57/evm.TU.chr6.1239/evm.TU.chr6.1240/evm.TU.chr6.1279/evm.TU.chr6.1…	32
P6 vs.P5	ko00260	Glycine, serine and threonine metabolism	38/4484	64/9950	0.0147268	0.51912	0.512855	evm.TU.chr0.154/evm.TU.chr0.155/evm.TU.chr1.682/evm.TU.chr1.758/evm.TU.chr1.1831/evm.TU.chr1.2500/evm.TU.chr2.12/evm.TU.chr2.54/evm.TU.chr2.393/evm.TU.chr2.1369/evm.TU.chr2.2628/evm.TU.chr2.2743/evm.TU.chr2.3155/evm.TU.chr3.180/evm.TU.chr3.2189/evm.TU.chr3.2190/evm.TU.chr4.1059/evm.TU.chr4.1476/evm.TU.chr4.1902/evm.TU.chr4.2148/evm.TU.chr4.2152/evm.TU.chr4.2645/evm.TU.chr4.2851/evm.TU.chr5.53/evm…	38
P6 vs.P5	ko00261	Monobactam biosynthesis	7/4484	8/9950	0.0182538	0.548502	0.541882	evm.TU.chr2.12/evm.TU.chr2.172/evm.TU.chr2.3346/evm.TU.chr4.570/evm.TU.chr4.1902/evm.TU.chr4.2851/evm.TU.chr6.4422	7
P6 vs.P5	ko04723	Retrograde endocannabinoid signaling	35/4484	59/9950	0.0191461	0.548502	0.541882	evm.TU.chr0.339/evm.TU.chr1.516/evm.TU.chr1.1538/evm.TU.chr1.2377/evm.TU.chr1.2458/evm.TU.chr2.557/evm.TU.chr2.833/evm.TU.chr2.1597/evm.TU.chr2.1725/evm.TU.chr2.2759/evm.TU.chr2.3041/evm.TU.chr3.416/evm.TU.chr3.1656/evm.TU.chr3.2720/evm.TU.chr3.2905/evm.TU.chr3.3045/evm.TU.chr4.679/evm.TU.chr4.920/evm.TU.chr4.1278/evm.TU.chr4.1375/evm.TU.chr4.1434/evm.TU.chr4.2038/evm.TU.chr4.2304/evm.TU.chr4.230…	35
P6 vs.P5	ko00950	Isoquinoline alkaloid biosynthesis	18/4484	27/9950	0.0194504	0.548502	0.541882	evm.TU.chr0.154/evm.TU.chr0.155/evm.TU.chr2.54/evm.TU.chr2.2628/evm.TU.chr2.3096/evm.TU.chr2.3095/evm.TU.chr3.199/evm.TU.chr3.424/evm.TU.chr3.425/evm.TU.chr3.427/evm.TU.chr3.428/evm.TU.chr3.429/evm.TU.chr3.1092/evm.TU.chr4.2152/evm.TU.chr5.53/evm.TU.chr5.54/evm.TU.chr6.1543/evm.TU.chr6.1735	18
P6 vs.P5	ko04971	Gastric acid secretion	11/4484	15/9950	0.0256854	0.558422	0.551682	evm.TU.chr1.2434/evm.TU.chr1.2554/evm.TU.chr2.557/evm.TU.chr3.3373/evm.TU.chr4.2642/evm.TU.chr5.125/evm.TU.chr5.1363/evm.TU.chr5.1642/evm.TU.chr5.1651/evm.TU.chr6.3991/evm.TU.chr7.1652	11
P6 vs.P5	ko02024	Quorum sensing	37/4484	64/9950	0.0270662	0.558422	0.551682	evm.TU.chr1.1752/evm.TU.chr1.1760/evm.TU.chr1.1873/evm.TU.chr1.2427/evm.TU.chr2.1800/evm.TU.chr2.2394/evm.TU.chr3.66/evm.TU.chr3.165/evm.TU.chr3.2006/evm.TU.chr3.2345/evm.TU.chr3.3136/evm.TU.chr3.3146/evm.TU.chr4.642/evm.TU.chr4.1043/evm.TU.chr4.2115/evm.TU.chr4.2117/evm.TU.chr5.613/evm.TU.chr5.741/evm.TU.chr5.742/evm.TU.chr5.803/evm.TU.chr5.1667/evm.TU.chr5.1888/evm.TU.chr5.2564/evm.TU.chr5.2777…	37
P6 vs.P5	ko01002	Peptidases and inhibitors [BR:ko01002]	160/4484	317/9950	0.0283286	0.558422	0.551682	evm.TU.chr0.339/evm.TU.chr0.577/evm.TU.chr1.47/evm.TU.chr1.73/evm.TU.chr1.90/evm.TU.chr1.190/evm.TU.chr1.191/evm.TU.chr1.281/evm.TU.chr1.356/evm.TU.chr1.364/evm.TU.chr1.516/evm.TU.chr1.644/evm.TU.chr1.752/evm.TU.chr1.963/evm.TU.chr1.1238/evm.TU.chr1.1287/evm.TU.chr1.1441/evm.TU.chr1.1553/evm.TU.chr1.1596/evm.TU.chr1.1633/evm.TU.chr1.1634/evm.TU.chr1.1825/evm.TU.chr1.1853/evm.TU.chr1.1904/evm.TU.c…	160
P6 vs.P5	ko04626	Plant-pathogen interaction	123/4484	240/9950	0.0300529	0.558422	0.551682	evm.TU.chr0.29/evm.TU.chr0.770/evm.TU.chr0.771/evm.TU.chr0.773/evm.TU.chr0.774/evm.TU.chr0.776/evm.TU.chr1.318/evm.TU.chr1.426/evm.TU.chr1.512/evm.TU.chr1.545/evm.TU.chr1.797/evm.TU.chr1.1249/evm.TU.chr1.1479/evm.TU.chr1.2215/evm.TU.chr1.2434/evm.TU.chr1.2519/evm.TU.chr1.2521/evm.TU.chr1.2554/evm.TU.chr2.117/evm.TU.chr2.416/evm.TU.chr2.521/evm.TU.chr2.597/evm.TU.chr2.788/evm.TU.chr2.1060/evm.TU.c…	123
P6 vs.P5	ko04540	Gap junction	12/4484	17/9950	0.0303634	0.558422	0.551682	evm.TU.chr1.448/evm.TU.chr1.512/evm.TU.chr1.1609/evm.TU.chr2.557/evm.TU.chr3.893/evm.TU.chr3.2479/evm.TU.chr5.214/evm.TU.chr5.817/evm.TU.chr5.1597/evm.TU.chr5.1642/evm.TU.chr6.955/evm.TU.chr6.4032	12
P6 vs.P5	ko04745	Phototransduction - fly	12/4484	17/9950	0.0303634	0.558422	0.551682	evm.TU.chr1.2434/evm.TU.chr1.2554/evm.TU.chr2.1597/evm.TU.chr3.3373/evm.TU.chr4.920/evm.TU.chr4.1434/evm.TU.chr4.2642/evm.TU.chr5.125/evm.TU.chr5.1363/evm.TU.chr5.1651/evm.TU.chr6.3991/evm.TU.chr7.1652	12
P6 vs.P5	ko04925	Aldosterone synthesis and secretion	12/4484	17/9950	0.0303634	0.558422	0.551682	evm.TU.chr1.2434/evm.TU.chr1.2554/evm.TU.chr2.1597/evm.TU.chr3.3373/evm.TU.chr4.920/evm.TU.chr4.1434/evm.TU.chr4.2642/evm.TU.chr5.125/evm.TU.chr5.1363/evm.TU.chr5.1651/evm.TU.chr6.3991/evm.TU.chr7.1652	12
P6 vs.P5	ko04970	Salivary secretion	12/4484	17/9950	0.0303634	0.558422	0.551682	evm.TU.chr1.448/evm.TU.chr1.2434/evm.TU.chr1.2554/evm.TU.chr2.2956/evm.TU.chr2.3248/evm.TU.chr3.3373/evm.TU.chr4.1012/evm.TU.chr4.2642/evm.TU.chr5.1363/evm.TU.chr5.1651/evm.TU.chr6.3991/evm.TU.chr7.1652	12
P6 vs.P5	ko00908	Zeatin biosynthesis	14/4484	21/9950	0.0382426	0.674025	0.66589	evm.TU.chr1.636/evm.TU.chr1.637/evm.TU.chr2.2024/evm.TU.chr2.2661/evm.TU.chr2.2662/evm.TU.chr2.2663/evm.TU.chr2.3393/evm.TU.chr3.418/evm.TU.chr3.514/evm.TU.chr3.1541/evm.TU.chr4.1279/evm.TU.chr4.2302/evm.TU.chr6.1046/evm.TU.chr6.2267	14
P6 vs.P5	ko02010	ABC transporters	28/4484	48/9950	0.0442743	0.722027	0.713313	evm.TU.chr1.1868/evm.TU.chr1.2052/evm.TU.chr2.3296/evm.TU.chr3.840/evm.TU.chr3.2544/evm.TU.chr3.2688/evm.TU.chr3.3061/evm.TU.chr3.3637/evm.TU.chr4.1811/evm.TU.chr4.1812/evm.TU.chr4.2127/evm.TU.chr4.2157/evm.TU.chr5.342/evm.TU.chr5.2060/evm.TU.chr6.57/evm.TU.chr6.1239/evm.TU.chr6.1240/evm.TU.chr6.1279/evm.TU.chr6.1773/evm.TU.chr6.1887/evm.TU.chr6.2374/evm.TU.chr6.3139/evm.TU.chr6.4033/evm.TU.chr7.…	28
P6 vs.P5	ko00730	Thiamine metabolism	16/4484	25/9950	0.0443799	0.722027	0.713313	evm.TU.chr1.132/evm.TU.chr1.883/evm.TU.chr1.1603/evm.TU.chr1.1651/evm.TU.chr2.2193/evm.TU.chr3.2550/evm.TU.chr3.3120/evm.TU.chr4.670/evm.TU.chr4.1372/evm.TU.chr4.1489/evm.TU.chr4.2025/evm.TU.chr5.2988/evm.TU.chr6.2404/evm.TU.chr6.4335/evm.TU.chr7.438/evm.TU.chr7.1638	16
